# Supplementary material for: A new species of Hemiphyllodactylus Bleeker, 1860 (Squamata, Gekkonidae) from Son La Province, Vietnam
Source: Zookeys. 2026 Feb 4;1268:163–88. doi: 10.3897/zookeys.1268.177040 (PMC12895182; doi:10.3897/zookeys.1268.177040)
Supplement: XML Treatment for Hemiphyllodactylus pakhaensis [file zookeys.1268.177040-treatment1.xml]

<!DOCTYPE tp:taxon-treatment
  PUBLIC "-//TaxonX//DTD Taxonomic Treatment Publishing DTD v0 20100105//EN" "tax-treatment-NSO.dtd">
<tp:taxon-treatment xmlns:tp="http://www.plazi.org/taxpub"><tp:treatment-meta><kwd-group><label>Taxon classification</label><kwd>
                <named-content content-type="kingdom">Animalia</named-content>
              </kwd><kwd>
                <named-content content-type="order">Squamata</named-content>
              </kwd><kwd>
                <named-content content-type="family">Gekkonidae</named-content>
              </kwd></kwd-group><mixed-citation publication-type="journal"><person-group><name><surname>Ha</surname><given-names>Hong Bich</given-names></name><name><surname>Hoang</surname><given-names>Tuoi Thi</given-names></name><name><surname>Nguyen</surname><given-names>Manh Dac</given-names></name><name><surname>Ha</surname><given-names>Nghia Van</given-names></name><name><surname>Luu</surname><given-names>Vinh Quang</given-names></name></person-group><article-title>A new species of <italic><tp:taxon-name><tp:taxon-name-part taxon-name-part-type="genus" reg="Hemiphyllodactylus">Hemiphyllodactylus</tp:taxon-name-part></tp:taxon-name></italic> Bleeker, 1860 (<tp:taxon-name><tp:taxon-name-part taxon-name-part-type="order" reg="Squamata">Squamata</tp:taxon-name-part></tp:taxon-name>, <tp:taxon-name><tp:taxon-name-part taxon-name-part-type="family" reg="Gekkonidae">Gekkonidae</tp:taxon-name-part></tp:taxon-name>) from Son La Province, Vietnam</article-title><source>Zookeys</source><day>04</day><month>02</month><year>2026</year><volume>1268</volume><fpage>163</fpage><lpage>188</lpage><pub-id pub-id-type="doi">10.3897/zookeys.1268.177040</pub-id></mixed-citation></tp:treatment-meta><tp:nomenclature><tp:taxon-name><object-id xmlns:xlink="http://www.w3.org/1999/xlink" content-type="arpha" xlink:type="simple">566AFFA2-481A-5D90-8CFF-EDB227F7E20B</object-id>
                    		<tp:taxon-name-part taxon-name-part-type="genus" reg="Hemiphyllodactylus">Hemiphyllodactylus</tp:taxon-name-part> <tp:taxon-name-part taxon-name-part-type="species" reg="pakhaensis">pakhaensis</tp:taxon-name-part>
                    	
                    		<object-id xmlns:xlink="http://www.w3.org/1999/xlink" content-type="zoobank" xlink:type="simple">https://zoobank.org/A5A41376-E445-4FA3-A555-841BEE354DE8</object-id>
                    	</tp:taxon-name><tp:taxon-status xmlns:xlink="http://www.w3.org/1999/xlink" xlink:type="simple">sp. nov.</tp:taxon-status><xref ref-type="fig" rid="F7">Figs 7</xref><xref ref-type="fig" rid="F8">, 8 Pakha Slender Gecko</xref></tp:nomenclature><tp:treatment-sec sec-type="Type material"><title>Type material.</title><p><bold><italic>Holotype</italic></bold>. • <abbrev xmlns:xlink="http://www.w3.org/1999/xlink" content-type="institution" xlink:title="Vietnam National University of Forestry" xlink:type="simple">VNUF</abbrev> R.2025.32 (Field No. Sonla02), an adult male, collected by Vinh Quang Luu, Vilay Phimpasone and Le Duc Phan on 05 September 2023 from Pa Kha 1 Village, Long Phieng Commune, Son La Province, northwestern Vietnam (<named-content xmlns:xlink="http://www.w3.org/1999/xlink" content-type="dwc:verbatimCoordinates" xlink:type="simple">20°52'22.6"N, 104°24'03.6"E</named-content>, at an elevation of 1,068 m a.s.l.). <bold><italic>Paratypes</italic></bold>. • <abbrev xmlns:xlink="http://www.w3.org/1999/xlink" content-type="institution" xlink:title="Vietnam National University of Forestry" xlink:type="simple">VNUF</abbrev> R.2025.31 (Field No. Sonla01), <abbrev xmlns:xlink="http://www.w3.org/1999/xlink" content-type="institution" xlink:title="Vietnam National University of Forestry" xlink:type="simple">VNUF</abbrev> R.2025.33 (Field No. Sonla03), all adult females and <abbrev xmlns:xlink="http://www.w3.org/1999/xlink" content-type="institution" xlink:title="Vietnam National University of Forestry" xlink:type="simple">VNUF</abbrev> R.2025.34 (Field No. Sonla04), a subadult male, collected the same day and at the same locality as holotype.</p><fig id="F7" position="float" orientation="portrait"><object-id xmlns:xlink="http://www.w3.org/1999/xlink" content-type="doi" xlink:type="simple">10.3897/zookeys.1268.177040.figure7</object-id><object-id xmlns:xlink="http://www.w3.org/1999/xlink" content-type="arpha" xlink:type="simple">89EC1A0C-9DA8-5092-A598-CD01FE0C5A15</object-id><label>Figure 7.</label><caption><p>Dorsal (<bold>A</bold>) and ventral (<bold>B</bold>) views of adult male holotype <abbrev xmlns:xlink="http://www.w3.org/1999/xlink" content-type="institution" xlink:title="Vietnam National University of Forestry" xlink:type="simple">VNUF</abbrev> R.2025.32 (Field No. Sonla02) <italic><tp:taxon-name><tp:taxon-name-part taxon-name-part-type="genus" reg="Hemiphyllodactylus">Hemiphyllodactylus</tp:taxon-name-part> <tp:taxon-name-part taxon-name-part-type="species" reg="pakhaensis">pakhaensis</tp:taxon-name-part></tp:taxon-name></italic> sp. nov. in life; <bold>C</bold>. Drawing of the holotype’s head in dorsolateral view.</p></caption><graphic xmlns:xlink="http://www.w3.org/1999/xlink" xlink:href="zookeys-1268-163_article-177040__-g007.jpg" id="oo_1527379.jpg" position="float" orientation="portrait" xlink:type="simple"><uri content-type="original_file" xlink:type="simple">https://binary.pensoft.net/fig/1527379</uri></graphic></fig><fig id="F8" position="float" orientation="portrait"><object-id xmlns:xlink="http://www.w3.org/1999/xlink" content-type="doi" xlink:type="simple">10.3897/zookeys.1268.177040.figure8</object-id><object-id xmlns:xlink="http://www.w3.org/1999/xlink" content-type="arpha" xlink:type="simple">CCA56596-6B7E-579A-9E9E-11488EEF5331</object-id><label>Figure 8.</label><caption><p>Paratypes of <italic><tp:taxon-name><tp:taxon-name-part taxon-name-part-type="genus" reg="Hemiphyllodactylus">Hemiphyllodactylus</tp:taxon-name-part> <tp:taxon-name-part taxon-name-part-type="species" reg="pakhaensis">pakhaensis</tp:taxon-name-part></tp:taxon-name></italic> sp. nov. in life: dorsal (<bold>A</bold>) and ventral (<bold>B</bold>) views of the paratype <abbrev xmlns:xlink="http://www.w3.org/1999/xlink" content-type="institution" xlink:title="Vietnam National University of Forestry" xlink:type="simple">VNUF</abbrev> R.2025.31; dorsal (<bold>C</bold>) and ventral (<bold>D</bold>) views of the paratype <abbrev xmlns:xlink="http://www.w3.org/1999/xlink" content-type="institution" xlink:title="Vietnam National University of Forestry" xlink:type="simple">VNUF</abbrev> R.2025.33.</p></caption><graphic xmlns:xlink="http://www.w3.org/1999/xlink" xlink:href="zookeys-1268-163_article-177040__-g008.jpg" id="oo_1527380.jpg" position="float" orientation="portrait" xlink:type="simple"><uri content-type="original_file" xlink:type="simple">https://binary.pensoft.net/fig/1527380</uri></graphic></fig></tp:treatment-sec><tp:treatment-sec sec-type="Diagnosis"><title>Diagnosis.</title><p><italic><tp:taxon-name><tp:taxon-name-part taxon-name-part-type="genus" reg="Hemiphyllodactylus">Hemiphyllodactylus</tp:taxon-name-part> <tp:taxon-name-part taxon-name-part-type="species" reg="pakhaensis">pakhaensis</tp:taxon-name-part></tp:taxon-name></italic> sp. nov. differs from its congeners by the combination of the following characters: a maximum <abbrev xmlns:xlink="http://www.w3.org/1999/xlink" xlink:title="snout–vent length" xlink:type="simple">SVL</abbrev> of 38.28 mm; trunk not particularly elongate (TrunkL/<abbrev xmlns:xlink="http://www.w3.org/1999/xlink" xlink:title="snout–vent length" xlink:type="simple">SVL</abbrev> ratio 0.50–0.52); eight or nine chin scales, distinct enlarged postmentals; three or four circumnasal scales; nine or 10 supralabial scales; eight or nine infralabial scales; 7–10 ventral scales; 13–18 dorsal scales; 3(4)–4–4–4 digital lamellae formula of forefoot (II–V) and 4–4(5)–4–4 of hindfoot (II–V); 17 or 18 precloacal pores and continuous series in males, 0–19 pitted precloacal scales in females; cloacal spur single in both sexes; enlarged subcaudal scales absent; dorsal surface of head grey, with bold dark markings; a distinct dark postnasal stripe extending to at least the base of the neck, uneven dark streaks running along the flanks and ending at the base of tail; a black streak on the anterior corner, extending below the eye to the lower jaw corner; a broad dark mid–dorsal; dorsolateral pale-colored spots on trunk becoming brown posteriorly; bold dark markings on dorsal surfaces of limbs; hind limbs with brown spots; a cream-colored V-shaped postsacral mark with anteriorly projecting arms; and unpigmented caecum and gonads.</p></tp:treatment-sec><tp:treatment-sec sec-type="Description of holotype"><title>Description of holotype.</title><p>Adult male, <abbrev xmlns:xlink="http://www.w3.org/1999/xlink" xlink:title="snout–vent length" xlink:type="simple">SVL</abbrev> 35.65 mm; head triangular in dorsal profile, moderate size (<abbrev xmlns:xlink="http://www.w3.org/1999/xlink" xlink:title="head length" xlink:type="simple">HL</abbrev>/<abbrev xmlns:xlink="http://www.w3.org/1999/xlink" xlink:title="snout–vent length" xlink:type="simple">SVL</abbrev> 0.23), longer than wide (<abbrev xmlns:xlink="http://www.w3.org/1999/xlink" xlink:title="head width" xlink:type="simple">HW</abbrev>/<abbrev xmlns:xlink="http://www.w3.org/1999/xlink" xlink:title="head length" xlink:type="simple">HL</abbrev> 0.75), depressed, distinct from neck; snout moderate (<abbrev xmlns:xlink="http://www.w3.org/1999/xlink" xlink:title="snout–eye length" xlink:type="simple">SnEye</abbrev>/<abbrev xmlns:xlink="http://www.w3.org/1999/xlink" xlink:title="head length" xlink:type="simple">HL</abbrev> 0.42), round in dorsal profile; lores concave; prefrontal region flat; rostral regular rectangular, wider than mental, contacted posteriorly by two large supranasals and three intersupranasals; external nares oval, bordered rostral anteriorly, first supralabial ventrally, supranasal dorsally and two nasals posteriorly; eye large (<abbrev xmlns:xlink="http://www.w3.org/1999/xlink" xlink:title="eye diameter" xlink:type="simple">ED</abbrev>/<abbrev xmlns:xlink="http://www.w3.org/1999/xlink" xlink:title="head length" xlink:type="simple">HL</abbrev> 0.24), pupils vertical; ear opening oblique; 9/9 supralabial scales, 8/9 infralabial scales (left/right), gradually decreasing in size towards the angle of the jaw; scales on head small, round, larger on rostrum and lores; mental triangular, in contact with first infralabials and posteriorly by two enlarged postmentals, nine chin scales touching the internal edge of infralabials and mental from the suture between the second and third infralabials on both sides, anterior pair enlarged; gular scales small, granular (Fig. <xref ref-type="fig" rid="F7">7A, B, C</xref>).</p><p>Body slender, elongated (<abbrev xmlns:xlink="http://www.w3.org/1999/xlink" xlink:title="trunk length" xlink:type="simple">TrunkL</abbrev>/<abbrev xmlns:xlink="http://www.w3.org/1999/xlink" xlink:title="snout–vent length" xlink:type="simple">SVL</abbrev> 0.52), compressed; dorsal scales smooth, round or oval, small, granular in 16 rows at midbody on the dorsum within one eye diameter; ventral scales smooth and flat, distinctly larger than dorsal scales, subimbricate and largest in mid-belly, seven scales within one eye diameter; 17 pore bearing femoral and precloacal scales, slightly enlarged, in a continuous row.</p><p>Fore and hind limbs relatively short, dorsum covered with granular, subimbricate scales, slightly smaller smooth scales ventrally; all digits well developed (except digit I), clawed and robustly dilated distally; digit I vestigial, clawless with transversely expanded lamellae, five on both first fingers and first toes; claws on digits II–V well developed, unsheathed; subdigital lamellae of digits II–V divided, angular and U-shaped; lamellae proximal to these transversely expanded, undivided; distal subdigital lamellae formula 4(3)–4–4–4 (fingers II–V) and 4–4–4–4 (toes II–V); relative length fingers and toes I&lt;II&lt;III≈V&lt;IV.</p><p>Tail slightly shorter than <abbrev xmlns:xlink="http://www.w3.org/1999/xlink" xlink:title="snout–vent length" xlink:type="simple">SVL</abbrev>, swollen at base, oval in cross–section; caudal scales forming distinctly segmented; dorsal caudal scales larger than dorsal body scales, flat, subcycloid, and subimbricate; subcaudals slightly larger than dorsal caudals, not plate-like; a single enlarged cloacal spur present on each side.</p></tp:treatment-sec><tp:treatment-sec sec-type="Coloration in life"><title>Coloration in life.</title><p>Dorsal surface of head grey, with bold dark reticulated markings; a distinct dark postnasal stripe extending to at least the base of the neck, uneven dark streaks running along the flanks and ending at the base of tail; a black streak on the anterior corner, extending below the eye to the lower jaw corner; a broad dark mid-dorsal; dorsolateral pale-colored spots on trunk becoming brown posteriorly; bold dark markings on dorsal surfaces of limbs; hind limbs with brown spots; a cream-colored, V-shaped postsacral mark with anteriorly projecting arms; ventral surface of head cream, faint black spots on each scale; belly and underside of limbs grayish brown with larger pale black spots; dorsal surface of tail with ~10 alternating black and white bands; underside of tail red, black dots along both lateral margins; and unpigmented caecum and gonads.</p></tp:treatment-sec><tp:treatment-sec sec-type="Coloration in alcohol"><title>Coloration in alcohol.</title><p>In preservative, dorsal ground color of head, body, and limbs become paler; color pattern on dorsal surface blurred; ventral surface grayish white; subcaudal faded to grayish cream.</p></tp:treatment-sec><tp:treatment-sec sec-type="Sexual dimorphism and variation"><title>Sexual dimorphism and variation.</title><p>Females differ from males by the absence of hemipenial swellings at the tail base and by having 0–19 pitted precloacal scales (vs distinct pore-bearing scales in males). The dorsal and ventral surfaces of the regenerated portion of the tail (<abbrev xmlns:xlink="http://www.w3.org/1999/xlink" content-type="institution" xlink:title="Vietnam National University of Forestry" xlink:type="simple">VNUF</abbrev> R.2025.33) are uniformly dark grey (Fig. <xref ref-type="fig" rid="F8">8A, B</xref>). Other morphological characters of the paratypes are provided in Table <xref ref-type="table" rid="T3">3</xref>.</p><table-wrap id="T3" position="float" orientation="portrait"><label>Table 3.</label><caption><p>Mensural (in mm), meristic, color pattern, and proportions of the type series of <italic><tp:taxon-name><tp:taxon-name-part taxon-name-part-type="genus" reg="Hemiphyllodactylus">Hemiphyllodactylus</tp:taxon-name-part> <tp:taxon-name-part taxon-name-part-type="species" reg="pakhaensis">pakhaensis</tp:taxon-name-part></tp:taxon-name></italic> sp. nov. (/) = data unavailable. (*) = regenerated tail. For abbreviations see Materials and methods.</p></caption><table><tbody><tr><th rowspan="2" colspan="1">Character</th><th rowspan="1" colspan="1">Holotype</th><th rowspan="1" colspan="3">Paratype</th></tr><tr><th rowspan="1" colspan="1"><abbrev xmlns:xlink="http://www.w3.org/1999/xlink" content-type="institution" xlink:title="Vietnam National University of Forestry" xlink:type="simple">VNUF</abbrev> R.2025.32 (Field No. Sonla02)</th><th rowspan="1" colspan="1"><abbrev xmlns:xlink="http://www.w3.org/1999/xlink" content-type="institution" xlink:title="Vietnam National University of Forestry" xlink:type="simple">VNUF</abbrev> R.2025.31 (Field No. Sonla01)</th><th rowspan="1" colspan="1"><abbrev xmlns:xlink="http://www.w3.org/1999/xlink" content-type="institution" xlink:title="Vietnam National University of Forestry" xlink:type="simple">VNUF</abbrev> R.2025.33 (Field No. Sonla03)</th><th rowspan="1" colspan="1"><abbrev xmlns:xlink="http://www.w3.org/1999/xlink" content-type="institution" xlink:title="Vietnam National University of Forestry" xlink:type="simple">VNUF</abbrev> R.2025.34 (Field No. Sonla04)</th></tr><tr><td rowspan="1" colspan="1">Sex</td><td rowspan="1" colspan="1">male</td><td rowspan="1" colspan="1">female</td><td rowspan="1" colspan="1">female</td><td rowspan="1" colspan="1">male</td></tr><tr><td rowspan="1" colspan="1">
                      <abbrev xmlns:xlink="http://www.w3.org/1999/xlink" xlink:title="snout–vent length" xlink:type="simple">SVL</abbrev>
                    </td><td rowspan="1" colspan="1">35.65</td><td rowspan="1" colspan="1">35.08</td><td rowspan="1" colspan="1">38.28</td><td rowspan="1" colspan="1">30.47</td></tr><tr><td rowspan="1" colspan="1">
                      <abbrev xmlns:xlink="http://www.w3.org/1999/xlink" xlink:title="tail length" xlink:type="simple">TaL</abbrev>
                    </td><td rowspan="1" colspan="1">33.98</td><td rowspan="1" colspan="1">33.94*</td><td rowspan="1" colspan="1">24.3*</td><td rowspan="1" colspan="1">24.06*</td></tr><tr><td rowspan="1" colspan="1">
                      <abbrev xmlns:xlink="http://www.w3.org/1999/xlink" xlink:title="trunk length" xlink:type="simple">TrunkL</abbrev>
                    </td><td rowspan="1" colspan="1">18.44</td><td rowspan="1" colspan="1">17.55</td><td rowspan="1" colspan="1">19.75</td><td rowspan="1" colspan="1">15.58</td></tr><tr><td rowspan="1" colspan="1">
                      <abbrev xmlns:xlink="http://www.w3.org/1999/xlink" xlink:title="head length" xlink:type="simple">HL</abbrev>
                    </td><td rowspan="1" colspan="1">8.16</td><td rowspan="1" colspan="1">8.05</td><td rowspan="1" colspan="1">9.45</td><td rowspan="1" colspan="1">7.33</td></tr><tr><td rowspan="1" colspan="1">
                      <abbrev xmlns:xlink="http://www.w3.org/1999/xlink" xlink:title="head width" xlink:type="simple">HW</abbrev>
                    </td><td rowspan="1" colspan="1">6.16</td><td rowspan="1" colspan="1">6.22</td><td rowspan="1" colspan="1">6.93</td><td rowspan="1" colspan="1">5.39</td></tr><tr><td rowspan="1" colspan="1">
                      <abbrev xmlns:xlink="http://www.w3.org/1999/xlink" xlink:title="eye diameter" xlink:type="simple">ED</abbrev>
                    </td><td rowspan="1" colspan="1">1.95</td><td rowspan="1" colspan="1">1.83</td><td rowspan="1" colspan="1">2.38</td><td rowspan="1" colspan="1">1.92</td></tr><tr><td rowspan="1" colspan="1">
                      <abbrev xmlns:xlink="http://www.w3.org/1999/xlink" xlink:title="snout–eye length" xlink:type="simple">SnEye</abbrev>
                    </td><td rowspan="1" colspan="1">3.39</td><td rowspan="1" colspan="1">3.15</td><td rowspan="1" colspan="1">3.42</td><td rowspan="1" colspan="1">2.88</td></tr><tr><td rowspan="1" colspan="1">
                      <abbrev xmlns:xlink="http://www.w3.org/1999/xlink" xlink:title="nares–eye length" xlink:type="simple">NarEye</abbrev>
                    </td><td rowspan="1" colspan="1">2.67</td><td rowspan="1" colspan="1">2.62</td><td rowspan="1" colspan="1">2.78</td><td rowspan="1" colspan="1">2.47</td></tr><tr><td rowspan="1" colspan="1">
                      <abbrev xmlns:xlink="http://www.w3.org/1999/xlink" xlink:title="internarial width" xlink:type="simple">SnW</abbrev>
                    </td><td rowspan="1" colspan="1">1.3</td><td rowspan="1" colspan="1">1.43</td><td rowspan="1" colspan="1">1.41</td><td rowspan="1" colspan="1">1.4</td></tr><tr><td rowspan="1" colspan="1"><abbrev xmlns:xlink="http://www.w3.org/1999/xlink" xlink:title="trunk length" xlink:type="simple">TrunkL</abbrev>/<abbrev xmlns:xlink="http://www.w3.org/1999/xlink" xlink:title="snout–vent length" xlink:type="simple">SVL</abbrev></td><td rowspan="1" colspan="1">0.52</td><td rowspan="1" colspan="1">0.50</td><td rowspan="1" colspan="1">0.52</td><td rowspan="1" colspan="1">0.51</td></tr><tr><td rowspan="1" colspan="1"><abbrev xmlns:xlink="http://www.w3.org/1999/xlink" xlink:title="head length" xlink:type="simple">HL</abbrev>/<abbrev xmlns:xlink="http://www.w3.org/1999/xlink" xlink:title="snout–vent length" xlink:type="simple">SVL</abbrev></td><td rowspan="1" colspan="1">0.23</td><td rowspan="1" colspan="1">0.23</td><td rowspan="1" colspan="1">0.25</td><td rowspan="1" colspan="1">0.24</td></tr><tr><td rowspan="1" colspan="1"><abbrev xmlns:xlink="http://www.w3.org/1999/xlink" xlink:title="head width" xlink:type="simple">HW</abbrev>/<abbrev xmlns:xlink="http://www.w3.org/1999/xlink" xlink:title="snout–vent length" xlink:type="simple">SVL</abbrev></td><td rowspan="1" colspan="1">0.17</td><td rowspan="1" colspan="1">0.18</td><td rowspan="1" colspan="1">0.18</td><td rowspan="1" colspan="1">0.18</td></tr><tr><td rowspan="1" colspan="1"><abbrev xmlns:xlink="http://www.w3.org/1999/xlink" xlink:title="head width" xlink:type="simple">HW</abbrev>/<abbrev xmlns:xlink="http://www.w3.org/1999/xlink" xlink:title="head length" xlink:type="simple">HL</abbrev></td><td rowspan="1" colspan="1">0.75</td><td rowspan="1" colspan="1">0.77</td><td rowspan="1" colspan="1">0.73</td><td rowspan="1" colspan="1">0.74</td></tr><tr><td rowspan="1" colspan="1"><abbrev xmlns:xlink="http://www.w3.org/1999/xlink" xlink:title="snout–eye length" xlink:type="simple">SnEye</abbrev>/<abbrev xmlns:xlink="http://www.w3.org/1999/xlink" xlink:title="head length" xlink:type="simple">HL</abbrev></td><td rowspan="1" colspan="1">0.42</td><td rowspan="1" colspan="1">0.39</td><td rowspan="1" colspan="1">0.36</td><td rowspan="1" colspan="1">0.39</td></tr><tr><td rowspan="1" colspan="1"><abbrev xmlns:xlink="http://www.w3.org/1999/xlink" xlink:title="nares–eye length" xlink:type="simple">NarEye</abbrev>/<abbrev xmlns:xlink="http://www.w3.org/1999/xlink" xlink:title="head length" xlink:type="simple">HL</abbrev></td><td rowspan="1" colspan="1">0.33</td><td rowspan="1" colspan="1">0.33</td><td rowspan="1" colspan="1">0.29</td><td rowspan="1" colspan="1">0.34</td></tr><tr><td rowspan="1" colspan="1"><abbrev xmlns:xlink="http://www.w3.org/1999/xlink" xlink:title="eye diameter" xlink:type="simple">ED</abbrev>/<abbrev xmlns:xlink="http://www.w3.org/1999/xlink" xlink:title="head length" xlink:type="simple">HL</abbrev></td><td rowspan="1" colspan="1">0.24</td><td rowspan="1" colspan="1">0.23</td><td rowspan="1" colspan="1">0.25</td><td rowspan="1" colspan="1">0.26</td></tr><tr><td rowspan="1" colspan="1"><abbrev xmlns:xlink="http://www.w3.org/1999/xlink" xlink:title="internarial width" xlink:type="simple">SnW</abbrev>/<abbrev xmlns:xlink="http://www.w3.org/1999/xlink" xlink:title="head length" xlink:type="simple">HL</abbrev></td><td rowspan="1" colspan="1">0.16</td><td rowspan="1" colspan="1">0.18</td><td rowspan="1" colspan="1">0.15</td><td rowspan="1" colspan="1">0.19</td></tr><tr><td rowspan="1" colspan="1"><abbrev xmlns:xlink="http://www.w3.org/1999/xlink" xlink:title="eye diameter" xlink:type="simple">ED</abbrev>/<abbrev xmlns:xlink="http://www.w3.org/1999/xlink" xlink:title="nares–eye length" xlink:type="simple">NarEye</abbrev></td><td rowspan="1" colspan="1">0.73</td><td rowspan="1" colspan="1">0.70</td><td rowspan="1" colspan="1">0.86</td><td rowspan="1" colspan="1">0.78</td></tr><tr><td rowspan="1" colspan="1"><abbrev xmlns:xlink="http://www.w3.org/1999/xlink" xlink:title="internarial width" xlink:type="simple">SnW</abbrev>/<abbrev xmlns:xlink="http://www.w3.org/1999/xlink" xlink:title="head width" xlink:type="simple">HW</abbrev></td><td rowspan="1" colspan="1">0.21</td><td rowspan="1" colspan="1">0.23</td><td rowspan="1" colspan="1">0.20</td><td rowspan="1" colspan="1">0.26</td></tr><tr><td rowspan="1" colspan="1">
                      <abbrev xmlns:xlink="http://www.w3.org/1999/xlink" xlink:title="chin scales" xlink:type="simple">CS</abbrev>
                    </td><td rowspan="1" colspan="1">9</td><td rowspan="1" colspan="1">9</td><td rowspan="1" colspan="1">8</td><td rowspan="1" colspan="1">9</td></tr><tr><td rowspan="1" colspan="1">
                      <abbrev xmlns:xlink="http://www.w3.org/1999/xlink" xlink:title="circumnasal scales" xlink:type="simple">CN</abbrev>
                    </td><td rowspan="1" colspan="1">3</td><td rowspan="1" colspan="1">3</td><td rowspan="1" colspan="1">3</td><td rowspan="1" colspan="1">4</td></tr><tr><td rowspan="1" colspan="1">
                      <abbrev xmlns:xlink="http://www.w3.org/1999/xlink" xlink:title="intersupranasals" xlink:type="simple">IS</abbrev>
                    </td><td rowspan="1" colspan="1">3</td><td rowspan="1" colspan="1">2</td><td rowspan="1" colspan="1">3</td><td rowspan="1" colspan="1">3</td></tr><tr><td rowspan="1" colspan="1"><abbrev xmlns:xlink="http://www.w3.org/1999/xlink" xlink:title="supralabial scales" xlink:type="simple">SL</abbrev> (left/right)</td><td rowspan="1" colspan="1">9/9</td><td rowspan="1" colspan="1">10/9</td><td rowspan="1" colspan="1">9/10</td><td rowspan="1" colspan="1">9/9</td></tr><tr><td rowspan="1" colspan="1"><abbrev xmlns:xlink="http://www.w3.org/1999/xlink" xlink:title="infralabial scales" xlink:type="simple">IL</abbrev> (left/right)</td><td rowspan="1" colspan="1">8/9</td><td rowspan="1" colspan="1">8/8</td><td rowspan="1" colspan="1">9/9</td><td rowspan="1" colspan="1">9/9</td></tr><tr><td rowspan="1" colspan="1">
                      <abbrev xmlns:xlink="http://www.w3.org/1999/xlink" xlink:title="ventral scales" xlink:type="simple">VS</abbrev>
                    </td><td rowspan="1" colspan="1">7</td><td rowspan="1" colspan="1">7</td><td rowspan="1" colspan="1">8</td><td rowspan="1" colspan="1">10</td></tr><tr><td rowspan="1" colspan="1">
                      <abbrev xmlns:xlink="http://www.w3.org/1999/xlink" xlink:title="dorsal scales" xlink:type="simple">DS</abbrev>
                    </td><td rowspan="1" colspan="1">16</td><td rowspan="1" colspan="1">13</td><td rowspan="1" colspan="1">14</td><td rowspan="1" colspan="1">18</td></tr><tr><td rowspan="1" colspan="1">Lamellar formulae hands II–V (left)</td><td rowspan="1" colspan="1">4–4–4–4</td><td rowspan="1" colspan="1">4–4–4–4</td><td rowspan="1" colspan="1">4–4–4–4</td><td rowspan="1" colspan="1">4–4–4–4</td></tr><tr><td rowspan="1" colspan="1">Lamellar formulae hands II–V (right)</td><td rowspan="1" colspan="1">3–4–4–4</td><td rowspan="1" colspan="1">4–4–4–4</td><td rowspan="1" colspan="1">4–4–4–4</td><td rowspan="1" colspan="1">4–4–4–4</td></tr><tr><td rowspan="1" colspan="1">Lamellar formulae foot II–V (left)</td><td rowspan="1" colspan="1">4–4–4–4</td><td rowspan="1" colspan="1">4–4–4–4</td><td rowspan="1" colspan="1">4–5–4–4</td><td rowspan="1" colspan="1">4–5–4–4</td></tr><tr><td rowspan="1" colspan="1">Lamellar formulae foot II–V (right)</td><td rowspan="1" colspan="1">4–4–4–4</td><td rowspan="1" colspan="1">4–4–4–4</td><td rowspan="1" colspan="1">4–5–4–4</td><td rowspan="1" colspan="1">4–5–4–4</td></tr><tr><td rowspan="1" colspan="1">
                      <abbrev xmlns:xlink="http://www.w3.org/1999/xlink" xlink:title="the number of subdigital lamellae wider than long on the first finger" xlink:type="simple">FL1</abbrev>
                    </td><td rowspan="1" colspan="1">5</td><td rowspan="1" colspan="1">4</td><td rowspan="1" colspan="1">4</td><td rowspan="1" colspan="1">4</td></tr><tr><td rowspan="1" colspan="1">
                      <abbrev xmlns:xlink="http://www.w3.org/1999/xlink" xlink:title="the number of subdigital lamellae wider than long on the first toe" xlink:type="simple">TL1</abbrev>
                    </td><td rowspan="1" colspan="1">5</td><td rowspan="1" colspan="1">5</td><td rowspan="1" colspan="1">5</td><td rowspan="1" colspan="1">5</td></tr><tr><td rowspan="1" colspan="1">Total femoroprecloacal pores</td><td rowspan="1" colspan="1">17</td><td rowspan="1" colspan="1">0</td><td rowspan="1" colspan="1">19 (pitted)</td><td rowspan="1" colspan="1">18</td></tr><tr><td rowspan="1" colspan="1">Precloacal and femoral pore series separate (1) or continuous (0)</td><td rowspan="1" colspan="1">0</td><td rowspan="1" colspan="1">/</td><td rowspan="1" colspan="1">0</td><td rowspan="1" colspan="1">0</td></tr><tr><td rowspan="1" colspan="1"><abbrev xmlns:xlink="http://www.w3.org/1999/xlink" xlink:title="the number of cloacal spurs" xlink:type="simple">CloacS</abbrev> on each side</td><td rowspan="1" colspan="1">1/1</td><td rowspan="1" colspan="1">1/1</td><td rowspan="1" colspan="1">1/1</td><td rowspan="1" colspan="1">1/1</td></tr><tr><td rowspan="1" colspan="1">Subcaudals enlarged, plate–like</td><td rowspan="1" colspan="1">No</td><td rowspan="1" colspan="1">No</td><td rowspan="1" colspan="1">No</td><td rowspan="1" colspan="1">No</td></tr><tr><td rowspan="1" colspan="1">Dark postorbital stripe</td><td rowspan="1" colspan="1">Yes</td><td rowspan="1" colspan="1">Yes</td><td rowspan="1" colspan="1">Yes</td><td rowspan="1" colspan="1">Yes</td></tr><tr><td rowspan="1" colspan="1">Bold dark markings/reticulate pattern on dorsal head</td><td rowspan="1" colspan="1">Yes</td><td rowspan="1" colspan="1">Yes</td><td rowspan="1" colspan="1">Yes</td><td rowspan="1" colspan="1">Yes</td></tr><tr><td rowspan="1" colspan="1">Dorsolateral pale-colored spots on trunk</td><td rowspan="1" colspan="1">Yes</td><td rowspan="1" colspan="1">Yes</td><td rowspan="1" colspan="1">Yes</td><td rowspan="1" colspan="1">Yes</td></tr><tr><td rowspan="1" colspan="1">Broad dark mid–dorsal stripe</td><td rowspan="1" colspan="1">Yes</td><td rowspan="1" colspan="1">Yes</td><td rowspan="1" colspan="1">Yes</td><td rowspan="1" colspan="1">Yes</td></tr><tr><td rowspan="1" colspan="1">Dark ventrolateral stripe on trunk</td><td rowspan="1" colspan="1">Yes</td><td rowspan="1" colspan="1">Yes</td><td rowspan="1" colspan="1">Yes</td><td rowspan="1" colspan="1">Yes</td></tr><tr><td rowspan="1" colspan="1">Bold dark markings on dorsal surfaces of limbs</td><td rowspan="1" colspan="1">Yes</td><td rowspan="1" colspan="1">Yes</td><td rowspan="1" colspan="1">Yes</td><td rowspan="1" colspan="1">Yes</td></tr><tr><td rowspan="1" colspan="1">Postsacral marking anteriorly projecting arms</td><td rowspan="1" colspan="1">Yes</td><td rowspan="1" colspan="1">Yes</td><td rowspan="1" colspan="1">Yes</td><td rowspan="1" colspan="1">Yes</td></tr><tr><td rowspan="1" colspan="1">Caecum pigmented</td><td rowspan="1" colspan="1">No</td><td rowspan="1" colspan="1">No</td><td rowspan="1" colspan="1">No</td><td rowspan="1" colspan="1">No</td></tr></tbody></table></table-wrap></tp:treatment-sec><tp:treatment-sec sec-type="Distribution"><title>Distribution.</title><p><italic><tp:taxon-name><tp:taxon-name-part taxon-name-part-type="genus" reg="Hemiphyllodactylus">Hemiphyllodactylus</tp:taxon-name-part> <tp:taxon-name-part taxon-name-part-type="species" reg="pakhaensis">pakhaensis</tp:taxon-name-part></tp:taxon-name></italic> sp. nov. is currently known only from the type locality in Pa Kha 1 Village, Long Phieng Commune, Son La Province, northwestern Vietnam (Fig. <xref ref-type="fig" rid="F1">1</xref>).</p></tp:treatment-sec><tp:treatment-sec sec-type="Etymology"><title>Etymology.</title><p>The specific epithet <italic>pakhaensis</italic> is a toponym referring to the type locality of the species. We suggest the following common names: Pakha Slender Gecko (English) and Thạch sùng dẹp pa kha (Vietnamese).</p></tp:treatment-sec><tp:treatment-sec sec-type="Natural history"><title>Natural history.</title><p>The type series was collected on the walls of local houses between 18:30 and 22:30, at heights of ~1–2.5 m above the ground, at an elevation of 1,068 m. The surrounding habitat consisted of disturbed karst forest with small hardwood and shrub trees, situated near residential areas and road systems (Fig. <xref ref-type="fig" rid="F9">9</xref>). At the time of collection, relative humidity was 75% and air temperature was 19 °C.</p><fig id="F9" position="float" orientation="portrait"><object-id xmlns:xlink="http://www.w3.org/1999/xlink" content-type="doi" xlink:type="simple">10.3897/zookeys.1268.177040.figure9</object-id><object-id xmlns:xlink="http://www.w3.org/1999/xlink" content-type="arpha" xlink:type="simple">8746B72A-D5F8-58EF-9C45-04C5272CE1AC</object-id><label>Figure 9.</label><caption><p>Habitat of <italic><tp:taxon-name><tp:taxon-name-part taxon-name-part-type="genus" reg="Hemiphyllodactylus">Hemiphyllodactylus</tp:taxon-name-part> <tp:taxon-name-part taxon-name-part-type="species" reg="pakhaensis">pakhaensis</tp:taxon-name-part></tp:taxon-name></italic> sp. nov. Pa Kha 1 Village, Long Phieng Commune, Son La Province, northwestern Vietnam.</p></caption><graphic xmlns:xlink="http://www.w3.org/1999/xlink" xlink:href="zookeys-1268-163_article-177040__-g009.jpg" id="oo_1527381.jpg" position="float" orientation="portrait" xlink:type="simple"><uri content-type="original_file" xlink:type="simple">https://binary.pensoft.net/fig/1527381</uri></graphic></fig></tp:treatment-sec><tp:treatment-sec sec-type="Comparisons"><title>Comparisons.</title><p>Molecular analyses indicated that <italic><tp:taxon-name><tp:taxon-name-part taxon-name-part-type="genus" reg="Hemiphyllodactylus">Hemiphyllodactylus</tp:taxon-name-part> <tp:taxon-name-part taxon-name-part-type="species" reg="pakhaensis">pakhaensis</tp:taxon-name-part></tp:taxon-name></italic> sp. nov. from Vietnam is nested within Clade 4, which previously comprised species known only from China, Myanmar, and Thailand. Accordingly, the new species is compared with the other 13 members of Clade 4 (Table <xref ref-type="table" rid="T4">4</xref>) using data from recent taxonomic publications (<xref ref-type="bibr" rid="B2">Agung et al. 2022</xref>; <xref ref-type="bibr" rid="B45">Zhou et al. 2024</xref>; <xref ref-type="bibr" rid="B41">Wang et al. 2025</xref>).</p><table-wrap id="T4" position="float" orientation="portrait"><label>Table 4.</label><caption><p>Comparisons of the new species with its 13 congeners from other members of Clade 4 (measurements in mm, * = regenerated or broken tail, other abbreviations defined in the text).</p></caption><table><tbody><tr><th rowspan="1" colspan="1">Character</th><th rowspan="1" colspan="1"><italic><tp:taxon-name><tp:taxon-name-part taxon-name-part-type="genus" reg="Hemiphyllodactylus">H.</tp:taxon-name-part> <tp:taxon-name-part taxon-name-part-type="species" reg="pakhaensis">pakhaensis</tp:taxon-name-part></tp:taxon-name></italic> sp. nov.</th><th rowspan="1" colspan="1">
                      <italic>
                        <tp:taxon-name><tp:taxon-name-part taxon-name-part-type="genus" reg="Hemiphyllodactylus">H.</tp:taxon-name-part> <tp:taxon-name-part taxon-name-part-type="species" reg="chiangmaiensis">chiangmaiensis</tp:taxon-name-part></tp:taxon-name>
                      </italic>
                    </th><th rowspan="1" colspan="1">
                      <italic>
                        <tp:taxon-name><tp:taxon-name-part taxon-name-part-type="genus" reg="Hemiphyllodactylus">H.</tp:taxon-name-part> <tp:taxon-name-part taxon-name-part-type="species" reg="diaoluoshanensis">diaoluoshanensis</tp:taxon-name-part></tp:taxon-name>
                      </italic>
                    </th><th rowspan="1" colspan="1">
                      <italic>
                        <tp:taxon-name><tp:taxon-name-part taxon-name-part-type="genus" reg="Hemiphyllodactylus">H.</tp:taxon-name-part> <tp:taxon-name-part taxon-name-part-type="species" reg="jianfenglingensis">jianfenglingensis</tp:taxon-name-part></tp:taxon-name>
                      </italic>
                    </th><th rowspan="1" colspan="1">
                      <italic>
                        <tp:taxon-name><tp:taxon-name-part taxon-name-part-type="genus" reg="Hemiphyllodactylus">H.</tp:taxon-name-part> <tp:taxon-name-part taxon-name-part-type="species" reg="jinpingensis">jinpingensis</tp:taxon-name-part></tp:taxon-name>
                      </italic>
                    </th><th rowspan="1" colspan="1">
                      <italic>
                        <tp:taxon-name><tp:taxon-name-part taxon-name-part-type="genus" reg="Hemiphyllodactylus">H.</tp:taxon-name-part> <tp:taxon-name-part taxon-name-part-type="species" reg="linnwayensis">linnwayensis</tp:taxon-name-part></tp:taxon-name>
                      </italic>
                    </th><th rowspan="1" colspan="1">
                      <italic>
                        <tp:taxon-name><tp:taxon-name-part taxon-name-part-type="genus" reg="Hemiphyllodactylus">H.</tp:taxon-name-part> <tp:taxon-name-part taxon-name-part-type="species" reg="menglianensis">menglianensis</tp:taxon-name-part></tp:taxon-name>
                      </italic>
                    </th><th rowspan="1" colspan="1">
                      <italic>
                        <tp:taxon-name><tp:taxon-name-part taxon-name-part-type="genus" reg="Hemiphyllodactylus">H.</tp:taxon-name-part> <tp:taxon-name-part taxon-name-part-type="species" reg="mengsongcunensis">mengsongcunensis</tp:taxon-name-part></tp:taxon-name>
                      </italic>
                    </th><th rowspan="1" colspan="1">
                      <italic>
                        <tp:taxon-name><tp:taxon-name-part taxon-name-part-type="genus" reg="Hemiphyllodactylus">H.</tp:taxon-name-part> <tp:taxon-name-part taxon-name-part-type="species" reg="montawaensis">montawaensis</tp:taxon-name-part></tp:taxon-name>
                      </italic>
                    </th><th rowspan="1" colspan="1">
                      <italic>
                        <tp:taxon-name><tp:taxon-name-part taxon-name-part-type="genus" reg="Hemiphyllodactylus">H.</tp:taxon-name-part> <tp:taxon-name-part taxon-name-part-type="species" reg="ngwelwini">ngwelwini</tp:taxon-name-part></tp:taxon-name>
                      </italic>
                    </th><th rowspan="1" colspan="1">
                      <italic>
                        <tp:taxon-name><tp:taxon-name-part taxon-name-part-type="genus" reg="Hemiphyllodactylus">H.</tp:taxon-name-part> <tp:taxon-name-part taxon-name-part-type="species" reg="simaoensis">simaoensis</tp:taxon-name-part></tp:taxon-name>
                      </italic>
                    </th><th rowspan="1" colspan="1">
                      <italic>
                        <tp:taxon-name><tp:taxon-name-part taxon-name-part-type="genus" reg="Hemiphyllodactylus">H.</tp:taxon-name-part> <tp:taxon-name-part taxon-name-part-type="species" reg="tonywhitteni">tonywhitteni</tp:taxon-name-part></tp:taxon-name>
                      </italic>
                    </th><th rowspan="1" colspan="1">
                      <italic>
                        <tp:taxon-name><tp:taxon-name-part taxon-name-part-type="genus" reg="Hemiphyllodactylus">H.</tp:taxon-name-part> <tp:taxon-name-part taxon-name-part-type="species" reg="uga">uga</tp:taxon-name-part></tp:taxon-name>
                      </italic>
                    </th><th rowspan="1" colspan="1">
                      <italic>
                        <tp:taxon-name><tp:taxon-name-part taxon-name-part-type="genus" reg="Hemiphyllodactylus">H.</tp:taxon-name-part> <tp:taxon-name-part taxon-name-part-type="species" reg="ywanganensis">ywanganensis</tp:taxon-name-part></tp:taxon-name>
                      </italic>
                    </th></tr><tr><td rowspan="1" colspan="1">Maximum <abbrev xmlns:xlink="http://www.w3.org/1999/xlink" xlink:title="snout–vent length" xlink:type="simple">SVL</abbrev></td><td rowspan="1" colspan="1">38.28</td><td rowspan="1" colspan="1">41.2</td><td rowspan="1" colspan="1">31</td><td rowspan="1" colspan="1">33.8</td><td rowspan="1" colspan="1">40.5</td><td rowspan="1" colspan="1">41.5</td><td rowspan="1" colspan="1">41.5</td><td rowspan="1" colspan="1">45.6</td><td rowspan="1" colspan="1">40.1</td><td rowspan="1" colspan="1">40.2</td><td rowspan="1" colspan="1">40.9</td><td rowspan="1" colspan="1">38.8</td><td rowspan="1" colspan="1">39</td><td rowspan="1" colspan="1">38</td></tr><tr><td rowspan="1" colspan="1">
                      <abbrev xmlns:xlink="http://www.w3.org/1999/xlink" xlink:title="chin scales" xlink:type="simple">CS</abbrev>
                    </td><td rowspan="1" colspan="1">8 or 9</td><td rowspan="1" colspan="1">8–12</td><td rowspan="1" colspan="1">8</td><td rowspan="1" colspan="1">9 or 10</td><td rowspan="1" colspan="1">7–10</td><td rowspan="1" colspan="1">4–6</td><td rowspan="1" colspan="1">8–10</td><td rowspan="1" colspan="1">6–10</td><td rowspan="1" colspan="1">4–7</td><td rowspan="1" colspan="1">9–13</td><td rowspan="1" colspan="1">7–10</td><td rowspan="1" colspan="1">5–8</td><td rowspan="1" colspan="1">8–10</td><td rowspan="1" colspan="1">10</td></tr><tr><td rowspan="1" colspan="1">Post–mentals distinctly enlarged</td><td rowspan="1" colspan="1">Yes</td><td rowspan="1" colspan="1">Yes</td><td rowspan="1" colspan="1">Yes</td><td rowspan="1" colspan="1">Yes</td><td rowspan="1" colspan="1">Yes</td><td rowspan="1" colspan="1">Yes</td><td rowspan="1" colspan="1">Yes</td><td rowspan="1" colspan="1">Yes</td><td rowspan="1" colspan="1">Yes</td><td rowspan="1" colspan="1">Yes</td><td rowspan="1" colspan="1">Yes</td><td rowspan="1" colspan="1">Yes</td><td rowspan="1" colspan="1">Yes</td><td rowspan="1" colspan="1">Yes</td></tr><tr><td rowspan="1" colspan="1">
                      <abbrev xmlns:xlink="http://www.w3.org/1999/xlink" xlink:title="circumnasal scales" xlink:type="simple">CN</abbrev>
                    </td><td rowspan="1" colspan="1">3 or 4</td><td rowspan="1" colspan="1">3 or 4</td><td rowspan="1" colspan="1">5</td><td rowspan="1" colspan="1">5</td><td rowspan="1" colspan="1">5 or 6</td><td rowspan="1" colspan="1">5</td><td rowspan="1" colspan="1">4 or 5</td><td rowspan="1" colspan="1">5</td><td rowspan="1" colspan="1">4–6</td><td rowspan="1" colspan="1">S</td><td rowspan="1" colspan="1">5 or 6</td><td rowspan="1" colspan="1">3–5</td><td rowspan="1" colspan="1">5</td><td rowspan="1" colspan="1">5</td></tr><tr><td rowspan="1" colspan="1">
                      <abbrev xmlns:xlink="http://www.w3.org/1999/xlink" xlink:title="intersupranasals" xlink:type="simple">IS</abbrev>
                    </td><td rowspan="1" colspan="1">2 or 3</td><td rowspan="1" colspan="1">1–3</td><td rowspan="1" colspan="1">3</td><td rowspan="1" colspan="1">2 or 3</td><td rowspan="1" colspan="1">1–5</td><td rowspan="1" colspan="1">2</td><td rowspan="1" colspan="1">2 or 3</td><td rowspan="1" colspan="1">2 or 3</td><td rowspan="1" colspan="1">1–4</td><td rowspan="1" colspan="1">1–3</td><td rowspan="1" colspan="1">1–4</td><td rowspan="1" colspan="1">2–4</td><td rowspan="1" colspan="1">2 or 3</td><td rowspan="1" colspan="1">2 or 3</td></tr><tr><td rowspan="1" colspan="1">
                      <abbrev xmlns:xlink="http://www.w3.org/1999/xlink" xlink:title="supralabial scales" xlink:type="simple">SL</abbrev>
                    </td><td rowspan="1" colspan="1">9 or 10</td><td rowspan="1" colspan="1">9–11</td><td rowspan="1" colspan="1">9 or 10</td><td rowspan="1" colspan="1">9 or 10</td><td rowspan="1" colspan="1">8–12</td><td rowspan="1" colspan="1">9 or 10</td><td rowspan="1" colspan="1">9–11</td><td rowspan="1" colspan="1">8–11</td><td rowspan="1" colspan="1">8–10</td><td rowspan="1" colspan="1">8–11</td><td rowspan="1" colspan="1">8–12</td><td rowspan="1" colspan="1">8 or 9</td><td rowspan="1" colspan="1">9 or 10</td><td rowspan="1" colspan="1">9 or 10</td></tr><tr><td rowspan="1" colspan="1">
                      <abbrev xmlns:xlink="http://www.w3.org/1999/xlink" xlink:title="infralabial scales" xlink:type="simple">IL</abbrev>
                    </td><td rowspan="1" colspan="1">8 or 9</td><td rowspan="1" colspan="1">9–12</td><td rowspan="1" colspan="1">9 or 10</td><td rowspan="1" colspan="1">9 or 10</td><td rowspan="1" colspan="1">9–12</td><td rowspan="1" colspan="1">8</td><td rowspan="1" colspan="1">8–10</td><td rowspan="1" colspan="1">8–11</td><td rowspan="1" colspan="1">8 or 9</td><td rowspan="1" colspan="1">8–10</td><td rowspan="1" colspan="1">8–11</td><td rowspan="1" colspan="1">8</td><td rowspan="1" colspan="1">8–10</td><td rowspan="1" colspan="1">10</td></tr><tr><td rowspan="1" colspan="1">
                      <abbrev xmlns:xlink="http://www.w3.org/1999/xlink" xlink:title="dorsal scales" xlink:type="simple">DS</abbrev>
                    </td><td rowspan="1" colspan="1">13–18</td><td rowspan="1" colspan="1">11–21</td><td rowspan="1" colspan="1">11–13</td><td rowspan="1" colspan="1">12–14</td><td rowspan="1" colspan="1">10–15</td><td rowspan="1" colspan="1">13 or 14</td><td rowspan="1" colspan="1">16–18</td><td rowspan="1" colspan="1">11–15</td><td rowspan="1" colspan="1">13 or 14</td><td rowspan="1" colspan="1">11–14</td><td rowspan="1" colspan="1">11–15</td><td rowspan="1" colspan="1">13–16</td><td rowspan="1" colspan="1">13–15</td><td rowspan="1" colspan="1">13–15</td></tr><tr><td rowspan="1" colspan="1">
                      <abbrev xmlns:xlink="http://www.w3.org/1999/xlink" xlink:title="ventral scales" xlink:type="simple">VS</abbrev>
                    </td><td rowspan="1" colspan="1">7–10</td><td rowspan="1" colspan="1">6–10</td><td rowspan="1" colspan="1">7 or 8</td><td rowspan="1" colspan="1">6</td><td rowspan="1" colspan="1">5–9</td><td rowspan="1" colspan="1">8</td><td rowspan="1" colspan="1">7–10</td><td rowspan="1" colspan="1">6–8</td><td rowspan="1" colspan="1">7 or 8</td><td rowspan="1" colspan="1">7 or 8</td><td rowspan="1" colspan="1">5–7</td><td rowspan="1" colspan="1">7–9</td><td rowspan="1" colspan="1">6–8</td><td rowspan="1" colspan="1">7 or 8</td></tr><tr><td rowspan="1" colspan="1">FLI</td><td rowspan="1" colspan="1">4 or 5</td><td rowspan="1" colspan="1">3 or 4</td><td rowspan="1" colspan="1">4</td><td rowspan="1" colspan="1">4</td><td rowspan="1" colspan="1">4 or 5</td><td rowspan="1" colspan="1">3 or 4</td><td rowspan="1" colspan="1">4 or 5</td><td rowspan="1" colspan="1">4 or 5</td><td rowspan="1" colspan="1">3 or 4</td><td rowspan="1" colspan="1">4</td><td rowspan="1" colspan="1">3–5</td><td rowspan="1" colspan="1">3</td><td rowspan="1" colspan="1">2 or 3</td><td rowspan="1" colspan="1">3</td></tr><tr><td rowspan="1" colspan="1">TLI</td><td rowspan="1" colspan="1">5</td><td rowspan="1" colspan="1">3 or 4</td><td rowspan="1" colspan="1">4</td><td rowspan="1" colspan="1">4</td><td rowspan="1" colspan="1">3–6</td><td rowspan="1" colspan="1">4 or 5</td><td rowspan="1" colspan="1">5</td><td rowspan="1" colspan="1">5</td><td rowspan="1" colspan="1">3 or 4</td><td rowspan="1" colspan="1">4</td><td rowspan="1" colspan="1">3–5</td><td rowspan="1" colspan="1">3 or 4</td><td rowspan="1" colspan="1">2 or 3</td><td rowspan="1" colspan="1">2 or 3</td></tr><tr><td rowspan="1" colspan="1">Lamellar formula on hand</td><td rowspan="1" colspan="1">(3 or 4)–4–4–4</td><td rowspan="1" colspan="1">3–3–(3 or 4)–3</td><td rowspan="1" colspan="1">3–3–3–3</td><td rowspan="1" colspan="1">3–3–3–3</td><td rowspan="1" colspan="1">(3 or 4)–(4 or 5)–(4 or 5)–(3 or 4)</td><td rowspan="1" colspan="1">4–4–4–4</td><td rowspan="1" colspan="1">4–(4 or 5) –(4–6)–4</td><td rowspan="1" colspan="1">(3 or 4)–(4–6) (4–7)–(4 or 5)</td><td rowspan="1" colspan="1">3–(3 or 4)–(3 or 4)–3</td><td rowspan="1" colspan="1">3–(3 or 4)–(3 or 4)–(3 or 4)</td><td rowspan="1" colspan="1">(3 or 4)–(3–5)–(3–5)–(3 or 4)</td><td rowspan="1" colspan="1">4–(4 or 5)–(4 or 5)–(4 or 5)</td><td rowspan="1" colspan="1">(2 or 3) (2 or 3)–3–3</td><td rowspan="1" colspan="1">3–3–(3 or 4)–3</td></tr><tr><td rowspan="1" colspan="1">Lamellar formula on foot</td><td rowspan="1" colspan="1">4–(4 or 5)–4–4</td><td rowspan="1" colspan="1">3–(3 or 4)–3–3</td><td rowspan="1" colspan="1">3–4–4–4</td><td rowspan="1" colspan="1">3–4–4–4</td><td rowspan="1" colspan="1">(3 or 4)–(4 or 5)–(4 or 5)–(4 or 5)</td><td rowspan="1" colspan="1">4–5–(4 or 5)–4</td><td rowspan="1" colspan="1">(4 or 5)–5–5–(4 or 5)</td><td rowspan="1" colspan="1">(4 or 5)–(4–6)–(4–6)–(–4 or 5)</td><td rowspan="1" colspan="1">(3 or 4)–(4 or 5)–(4 or 5) or 5)–4</td><td rowspan="1" colspan="1">(3 or 4)–(3 or 4)– (3 or 4) –(3 or 4)</td><td rowspan="1" colspan="1">(3 or 4)–(3–5)–(3–5)–(3 or 4)</td><td rowspan="1" colspan="1">(3 or 4)–(4 or 5)–(4 or 5)–(4 or 5)</td><td rowspan="1" colspan="1">3–3–3–3</td><td rowspan="1" colspan="1">3–3–3–3</td></tr><tr><td rowspan="1" colspan="1">Precloacal and femoral pore series separate or continuous</td><td rowspan="1" colspan="1">Continuous</td><td rowspan="1" colspan="1">Continuous</td><td rowspan="1" colspan="1">Continuous</td><td rowspan="1" colspan="1">Continuous</td><td rowspan="1" colspan="1">Separate or continuous</td><td rowspan="1" colspan="1">Continuous</td><td rowspan="1" colspan="1">Continuous</td><td rowspan="1" colspan="1">Continuous</td><td rowspan="1" colspan="1">Continuous</td><td rowspan="1" colspan="1">Separate or continuous</td><td rowspan="1" colspan="1">Continuous</td><td rowspan="1" colspan="1">Continuous</td><td rowspan="1" colspan="1">Continuous</td><td rowspan="1" colspan="1">Continuous</td></tr><tr><td rowspan="1" colspan="1">Total femoropre-cloacal pores in males</td><td rowspan="1" colspan="1">17 or 18</td><td rowspan="1" colspan="1">17–25</td><td rowspan="1" colspan="1">15</td><td rowspan="1" colspan="1">21</td><td rowspan="1" colspan="1">20–24</td><td rowspan="1" colspan="1">/</td><td rowspan="1" colspan="1">16–20</td><td rowspan="1" colspan="1">26–30</td><td rowspan="1" colspan="1">19–21</td><td rowspan="1" colspan="1">15–22</td><td rowspan="1" colspan="1">16–27</td><td rowspan="1" colspan="1">20–26</td><td rowspan="1" colspan="1">18–22</td><td rowspan="1" colspan="1">26</td></tr><tr><td rowspan="1" colspan="1">Total femoropre-cloacal pores in females</td><td rowspan="1" colspan="1">0–19 (pitted)</td><td rowspan="1" colspan="1">0</td><td rowspan="1" colspan="1">0</td><td rowspan="1" colspan="1">0</td><td rowspan="1" colspan="1">/</td><td rowspan="1" colspan="1">0</td><td rowspan="1" colspan="1">0</td><td rowspan="1" colspan="1">0</td><td rowspan="1" colspan="1">0</td><td rowspan="1" colspan="1">0</td><td rowspan="1" colspan="1">0</td><td rowspan="1" colspan="1">0–20</td><td rowspan="1" colspan="1">0</td><td rowspan="1" colspan="1">0</td></tr><tr><td rowspan="1" colspan="1">Cloacal spurs</td><td rowspan="1" colspan="1">1</td><td rowspan="1" colspan="1">1</td><td rowspan="1" colspan="1">1</td><td rowspan="1" colspan="1">1</td><td rowspan="1" colspan="1">1 or 2</td><td rowspan="1" colspan="1">1</td><td rowspan="1" colspan="1">1</td><td rowspan="1" colspan="1">1 or 2</td><td rowspan="1" colspan="1">1</td><td rowspan="1" colspan="1">1</td><td rowspan="1" colspan="1">1</td><td rowspan="1" colspan="1">1</td><td rowspan="1" colspan="1">1</td><td rowspan="1" colspan="1">1</td></tr><tr><td rowspan="1" colspan="1">Subcaudals enlarged, plate–like</td><td rowspan="1" colspan="1">No</td><td rowspan="1" colspan="1">No</td><td rowspan="1" colspan="1">No</td><td rowspan="1" colspan="1">No</td><td rowspan="1" colspan="1">No</td><td rowspan="1" colspan="1">No</td><td rowspan="1" colspan="1">No</td><td rowspan="1" colspan="1">No</td><td rowspan="1" colspan="1">No</td><td rowspan="1" colspan="1">No</td><td rowspan="1" colspan="1">No</td><td rowspan="1" colspan="1">No</td><td rowspan="1" colspan="1">No</td><td rowspan="1" colspan="1">No</td></tr><tr><td rowspan="1" colspan="1">Dark postorbital stripe</td><td rowspan="1" colspan="1">Yes</td><td rowspan="1" colspan="1">Yes</td><td rowspan="1" colspan="1">Yes</td><td rowspan="1" colspan="1">Yes</td><td rowspan="1" colspan="1">Yes</td><td rowspan="1" colspan="1">Yes</td><td rowspan="1" colspan="1">Yes</td><td rowspan="1" colspan="1">Yes</td><td rowspan="1" colspan="1">Yes</td><td rowspan="1" colspan="1">Yes</td><td rowspan="1" colspan="1">Yes</td><td rowspan="1" colspan="1">Variable</td><td rowspan="1" colspan="1">Yes</td><td rowspan="1" colspan="1">Yes</td></tr><tr><td rowspan="1" colspan="1">Dorso–lateral pale-colored spots on trunk</td><td rowspan="1" colspan="1">Yes</td><td rowspan="1" colspan="1">Yes</td><td rowspan="1" colspan="1">No</td><td rowspan="1" colspan="1">No</td><td rowspan="1" colspan="1">No</td><td rowspan="1" colspan="1">Yes</td><td rowspan="1" colspan="1">No</td><td rowspan="1" colspan="1">No</td><td rowspan="1" colspan="1">No</td><td rowspan="1" colspan="1">No</td><td rowspan="1" colspan="1">Yes, variable</td><td rowspan="1" colspan="1">No</td><td rowspan="1" colspan="1">No</td><td rowspan="1" colspan="1">Yes</td></tr><tr><td rowspan="1" colspan="1">Dark dorsolateral stripe on trunk</td><td rowspan="1" colspan="1">Yes</td><td rowspan="1" colspan="1">No</td><td rowspan="1" colspan="1">No</td><td rowspan="1" colspan="1">No</td><td rowspan="1" colspan="1">No</td><td rowspan="1" colspan="1">No</td><td rowspan="1" colspan="1">No</td><td rowspan="1" colspan="1">No</td><td rowspan="1" colspan="1">No</td><td rowspan="1" colspan="1">No</td><td rowspan="1" colspan="1">No, if present indistinct</td><td rowspan="1" colspan="1">No</td><td rowspan="1" colspan="1">No</td><td rowspan="1" colspan="1">No</td></tr><tr><td rowspan="1" colspan="1">Dark dorsal transverse blotches</td><td rowspan="1" colspan="1">No</td><td rowspan="1" colspan="1">Yes</td><td rowspan="1" colspan="1">Yes</td><td rowspan="1" colspan="1">Yes</td><td rowspan="1" colspan="1">Yes</td><td rowspan="1" colspan="1">No</td><td rowspan="1" colspan="1">Yes</td><td rowspan="1" colspan="1">Yes</td><td rowspan="1" colspan="1">No</td><td rowspan="1" colspan="1">No</td><td rowspan="1" colspan="1">Yes</td><td rowspan="1" colspan="1">No</td><td rowspan="1" colspan="1">No</td><td rowspan="1" colspan="1">No</td></tr><tr><td rowspan="1" colspan="1">Dorsal pattern unicolorous</td><td rowspan="1" colspan="1">No</td><td rowspan="1" colspan="1">No</td><td rowspan="1" colspan="1">No</td><td rowspan="1" colspan="1">No</td><td rowspan="1" colspan="1">No</td><td rowspan="1" colspan="1">No</td><td rowspan="1" colspan="1">/</td><td rowspan="1" colspan="1">No</td><td rowspan="1" colspan="1">No</td><td rowspan="1" colspan="1">/</td><td rowspan="1" colspan="1">No</td><td rowspan="1" colspan="1">No</td><td rowspan="1" colspan="1">No</td><td rowspan="1" colspan="1">No</td></tr><tr><td rowspan="1" colspan="1">Postsacral marking bearing pale-colored anteriorly projecting arms</td><td rowspan="1" colspan="1">Yes</td><td rowspan="1" colspan="1">Yes</td><td rowspan="1" colspan="1">No</td><td rowspan="1" colspan="1">No</td><td rowspan="1" colspan="1">Yes</td><td rowspan="1" colspan="1">No</td><td rowspan="1" colspan="1">Yes</td><td rowspan="1" colspan="1">Yes</td><td rowspan="1" colspan="1">Variable</td><td rowspan="1" colspan="1">Variable</td><td rowspan="1" colspan="1">Yes</td><td rowspan="1" colspan="1">Yes</td><td rowspan="1" colspan="1">No</td><td rowspan="1" colspan="1">Yes</td></tr><tr><td rowspan="1" colspan="1">Caecum pigmented</td><td rowspan="1" colspan="1">No</td><td rowspan="1" colspan="1">Yes</td><td rowspan="1" colspan="1">No</td><td rowspan="1" colspan="1">No</td><td rowspan="1" colspan="1">No</td><td rowspan="1" colspan="1">/</td><td rowspan="1" colspan="1">/</td><td rowspan="1" colspan="1">No</td><td rowspan="1" colspan="1">No</td><td rowspan="1" colspan="1">/</td><td rowspan="1" colspan="1">No</td><td rowspan="1" colspan="1">No</td><td rowspan="1" colspan="1">/</td><td rowspan="1" colspan="1">No</td></tr><tr><td rowspan="1" colspan="1">Gonads pigmented</td><td rowspan="1" colspan="1">No</td><td rowspan="1" colspan="1">Yes</td><td rowspan="1" colspan="1">No</td><td rowspan="1" colspan="1">No</td><td rowspan="1" colspan="1">No</td><td rowspan="1" colspan="1">/</td><td rowspan="1" colspan="1">/</td><td rowspan="1" colspan="1">No</td><td rowspan="1" colspan="1">No</td><td rowspan="1" colspan="1">/</td><td rowspan="1" colspan="1">No</td><td rowspan="1" colspan="1">No</td><td rowspan="1" colspan="1">/</td><td rowspan="1" colspan="1">No</td></tr><tr><td rowspan="1" colspan="1"><abbrev xmlns:xlink="http://www.w3.org/1999/xlink" xlink:title="trunk length" xlink:type="simple">TrunkL</abbrev> (mm)</td><td rowspan="1" colspan="1">15.58–19.75</td><td rowspan="1" colspan="1">15.2–23.1</td><td rowspan="1" colspan="1">11.6–17.9</td><td rowspan="1" colspan="1">16.4–18.3</td><td rowspan="1" colspan="1">12.5–20.4</td><td rowspan="1" colspan="1">17.7–20.4</td><td rowspan="1" colspan="1">16.8–21.0</td><td rowspan="1" colspan="1">16.5–25.2</td><td rowspan="1" colspan="1">15.6–20.9</td><td rowspan="1" colspan="1">12.7–21.4</td><td rowspan="1" colspan="1">13.9–21.0</td><td rowspan="1" colspan="1">13.7–19.2</td><td rowspan="1" colspan="1">16.2–19.4</td><td rowspan="1" colspan="1">16.9–19.1</td></tr><tr><td rowspan="1" colspan="1"><abbrev xmlns:xlink="http://www.w3.org/1999/xlink" xlink:title="head length" xlink:type="simple">HL</abbrev> (mm)</td><td rowspan="1" colspan="1">7.33–9.45</td><td rowspan="1" colspan="1">9.1–13.9</td><td rowspan="1" colspan="1">6.0–7.8</td><td rowspan="1" colspan="1">6.9–8.1</td><td rowspan="1" colspan="1">5.1–7.3</td><td rowspan="1" colspan="1">9.3–9.6</td><td rowspan="1" colspan="1">9.3–11.2</td><td rowspan="1" colspan="1">9.1–12.1</td><td rowspan="1" colspan="1">7.8–9.5</td><td rowspan="1" colspan="1">6.4–8.8</td><td rowspan="1" colspan="1">5.1–7.3</td><td rowspan="1" colspan="1">7.9–9.3</td><td rowspan="1" colspan="1">8.4–9.5</td><td rowspan="1" colspan="1">9.2–9.3</td></tr><tr><td rowspan="1" colspan="1"><abbrev xmlns:xlink="http://www.w3.org/1999/xlink" xlink:title="snout–eye length" xlink:type="simple">SnEye</abbrev> (mm)</td><td rowspan="1" colspan="1">2.88–3.42</td><td rowspan="1" colspan="1">3.1–4.7</td><td rowspan="1" colspan="1">2.4–3.3</td><td rowspan="1" colspan="1">3.0–3.3</td><td rowspan="1" colspan="1">2.8–4.0</td><td rowspan="1" colspan="1">3.7–4.0</td><td rowspan="1" colspan="1">3.5–4.6</td><td rowspan="1" colspan="1">3.4–5.0</td><td rowspan="1" colspan="1">3.4–4.1</td><td rowspan="1" colspan="1">2.8–4.5</td><td rowspan="1" colspan="1">2.9–4.2</td><td rowspan="1" colspan="1">3.2–4.6</td><td rowspan="1" colspan="1">3.6–3.8</td><td rowspan="1" colspan="1">3.8–3.9</td></tr><tr><td rowspan="1" colspan="1"><abbrev xmlns:xlink="http://www.w3.org/1999/xlink" xlink:title="head width" xlink:type="simple">HW</abbrev> (mm)</td><td rowspan="1" colspan="1">5.39–6.93</td><td rowspan="1" colspan="1">5.5–7.7</td><td rowspan="1" colspan="1">4.0–5.9</td><td rowspan="1" colspan="1">5.1–6.4</td><td rowspan="1" colspan="1">5.3–7.6</td><td rowspan="1" colspan="1">6.3–7.1</td><td rowspan="1" colspan="1">5.8–7.3</td><td rowspan="1" colspan="1">6.0–8.9</td><td rowspan="1" colspan="1">5.3–6.5</td><td rowspan="1" colspan="1">5.3–8.2</td><td rowspan="1" colspan="1">5.8–7.9</td><td rowspan="1" colspan="1">5.2–6.8</td><td rowspan="1" colspan="1">5.8–6.4</td><td rowspan="1" colspan="1">6.2–6.3</td></tr><tr><td rowspan="1" colspan="1"><abbrev xmlns:xlink="http://www.w3.org/1999/xlink" xlink:title="nares–eye length" xlink:type="simple">NarEye</abbrev> (mm)</td><td rowspan="1" colspan="1">2.47–2.78</td><td rowspan="1" colspan="1">2.2–3.3</td><td rowspan="1" colspan="1">1.9–2.1</td><td rowspan="1" colspan="1">2.1–2.6</td><td rowspan="1" colspan="1">2.2–3.0</td><td rowspan="1" colspan="1">2.8–3.0</td><td rowspan="1" colspan="1">1.6–3.1</td><td rowspan="1" colspan="1">2.4–3.7</td><td rowspan="1" colspan="1">2.3–3.1</td><td rowspan="1" colspan="1">1.9–3.2</td><td rowspan="1" colspan="1">2.3–3.2</td><td rowspan="1" colspan="1">2.3–3.1</td><td rowspan="1" colspan="1">2.5–2.9</td><td rowspan="1" colspan="1">2.7–2.9</td></tr><tr><td rowspan="1" colspan="1"><abbrev xmlns:xlink="http://www.w3.org/1999/xlink" xlink:title="eye diameter" xlink:type="simple">ED</abbrev> (mm)</td><td rowspan="1" colspan="1">1.83–2.38</td><td rowspan="1" colspan="1">1.7–2.3</td><td rowspan="1" colspan="1">1.2–1.8</td><td rowspan="1" colspan="1">1.6–1.8</td><td rowspan="1" colspan="1">1.7–2.6</td><td rowspan="1" colspan="1">2.0–2.4</td><td rowspan="1" colspan="1">2.0–2.7</td><td rowspan="1" colspan="1">1.8–2.7</td><td rowspan="1" colspan="1">1.7–2.1</td><td rowspan="1" colspan="1">1.5–2.3</td><td rowspan="1" colspan="1">1.6–2.3</td><td rowspan="1" colspan="1">1.7–2.1</td><td rowspan="1" colspan="1">2.2–2.4</td><td rowspan="1" colspan="1">2.2</td></tr><tr><td rowspan="1" colspan="1">SnW (mm)</td><td rowspan="1" colspan="1">1.30–1.43</td><td rowspan="1" colspan="1">1.1–1.4</td><td rowspan="1" colspan="1">0.9–1.4</td><td rowspan="1" colspan="1">1.1–1.6</td><td rowspan="1" colspan="1">1.1–1.6</td><td rowspan="1" colspan="1">1.3</td><td rowspan="1" colspan="1">1.2–2.1</td><td rowspan="1" colspan="1">1.3–1.6</td><td rowspan="1" colspan="1">1.1–1.2</td><td rowspan="1" colspan="1">0.9–1.5</td><td rowspan="1" colspan="1">1.1–1.6</td><td rowspan="1" colspan="1">1.0–1.3</td><td rowspan="1" colspan="1">1.1–1.4</td><td rowspan="1" colspan="1">1.3–1.4</td></tr><tr><td rowspan="1" colspan="1"><abbrev xmlns:xlink="http://www.w3.org/1999/xlink" xlink:title="trunk length" xlink:type="simple">TrunkL</abbrev>/<abbrev xmlns:xlink="http://www.w3.org/1999/xlink" xlink:title="snout–vent length" xlink:type="simple">SVL</abbrev></td><td rowspan="1" colspan="1">0.50–0.52</td><td rowspan="1" colspan="1">0.46–0.56</td><td rowspan="1" colspan="1">0.50–0.59</td><td rowspan="1" colspan="1">0.49–0.56</td><td rowspan="1" colspan="1">0.45–0.53</td><td rowspan="1" colspan="1">0.48–0.49</td><td rowspan="1" colspan="1">0.48–0.55</td><td rowspan="1" colspan="1">0.47–0.55</td><td rowspan="1" colspan="1">0.48–0.52</td><td rowspan="1" colspan="1">0.45–0.54</td><td rowspan="1" colspan="1">0.46–0.53</td><td rowspan="1" colspan="1">0.43–0.52</td><td rowspan="1" colspan="1">0.44–0.52</td><td rowspan="1" colspan="1">0.49–0.50</td></tr><tr><td rowspan="1" colspan="1"><abbrev xmlns:xlink="http://www.w3.org/1999/xlink" xlink:title="head length" xlink:type="simple">HL</abbrev>/<abbrev xmlns:xlink="http://www.w3.org/1999/xlink" xlink:title="snout–vent length" xlink:type="simple">SVL</abbrev></td><td rowspan="1" colspan="1">0.23–0.25</td><td rowspan="1" colspan="1">0.25–0.43</td><td rowspan="1" colspan="1">0.23–0.26</td><td rowspan="1" colspan="1">0.23–0.24</td><td rowspan="1" colspan="1">0.17–0.19</td><td rowspan="1" colspan="1">0.23–0.25</td><td rowspan="1" colspan="1">0.26–0.28</td><td rowspan="1" colspan="1">0.25–0.29</td><td rowspan="1" colspan="1">0.23–0.26</td><td rowspan="1" colspan="1">0.19–0.26</td><td rowspan="1" colspan="1">0.16–0.20</td><td rowspan="1" colspan="1">0.24–0.27</td><td rowspan="1" colspan="1">0.23–0.24</td><td rowspan="1" colspan="1">0.24–0.26</td></tr><tr><td rowspan="1" colspan="1"><abbrev xmlns:xlink="http://www.w3.org/1999/xlink" xlink:title="head width" xlink:type="simple">HW</abbrev>/<abbrev xmlns:xlink="http://www.w3.org/1999/xlink" xlink:title="snout–vent length" xlink:type="simple">SVL</abbrev></td><td rowspan="1" colspan="1">0.17–0.18</td><td rowspan="1" colspan="1">0.18–0.23</td><td rowspan="1" colspan="1">0.15–0.19</td><td rowspan="1" colspan="1">0.17–0.19</td><td rowspan="1" colspan="1">0.17–0.21</td><td rowspan="1" colspan="1">0.17–0.25</td><td rowspan="1" colspan="1">0.16–0.19</td><td rowspan="1" colspan="1">0.17–0.21</td><td rowspan="1" colspan="1">0.16–0.17</td><td rowspan="1" colspan="1">0.18–0.21</td><td rowspan="1" colspan="1">0.19–0.21</td><td rowspan="1" colspan="1">0.17–0.19</td><td rowspan="1" colspan="1">0.15–0.18</td><td rowspan="1" colspan="1">0.16–0.18</td></tr><tr><td rowspan="1" colspan="1"><abbrev xmlns:xlink="http://www.w3.org/1999/xlink" xlink:title="head width" xlink:type="simple">HW</abbrev>/<abbrev xmlns:xlink="http://www.w3.org/1999/xlink" xlink:title="head length" xlink:type="simple">HL</abbrev></td><td rowspan="1" colspan="1">0.73–0.77</td><td rowspan="1" colspan="1">0.41–0.80</td><td rowspan="1" colspan="1">0.65–0.76</td><td rowspan="1" colspan="1">0.74–0.79</td><td rowspan="1" colspan="1">0.99–1.15</td><td rowspan="1" colspan="1">/</td><td rowspan="1" colspan="1">0.59–0.68</td><td rowspan="1" colspan="1">0.63–0.77</td><td rowspan="1" colspan="1">0.68–0.73</td><td rowspan="1" colspan="1">0.81–0.94</td><td rowspan="1" colspan="1">0.98–1.18</td><td rowspan="1" colspan="1">0.62–0.74</td><td rowspan="1" colspan="1">/</td><td rowspan="1" colspan="1">/</td></tr><tr><td rowspan="1" colspan="1"><abbrev xmlns:xlink="http://www.w3.org/1999/xlink" xlink:title="snout–eye length" xlink:type="simple">SnEye</abbrev>/<abbrev xmlns:xlink="http://www.w3.org/1999/xlink" xlink:title="head length" xlink:type="simple">HL</abbrev></td><td rowspan="1" colspan="1">0.36–0.42</td><td rowspan="1" colspan="1">0.23–0.49</td><td rowspan="1" colspan="1">0.40–0.44</td><td rowspan="1" colspan="1">0.38–0.43</td><td rowspan="1" colspan="1">0.51–0.61</td><td rowspan="1" colspan="1">/</td><td rowspan="1" colspan="1">0.36–0.42</td><td rowspan="1" colspan="1">0.37–0.47</td><td rowspan="1" colspan="1">0.41–0.44</td><td rowspan="1" colspan="1">0.41–0.54</td><td rowspan="1" colspan="1">0.52–0.63</td><td rowspan="1" colspan="1">0.41–0.50</td><td rowspan="1" colspan="1">0.41–0.43</td><td rowspan="1" colspan="1">0.41–0.42</td></tr><tr><td rowspan="1" colspan="1"><abbrev xmlns:xlink="http://www.w3.org/1999/xlink" xlink:title="nares–eye length" xlink:type="simple">NarEye</abbrev>/<abbrev xmlns:xlink="http://www.w3.org/1999/xlink" xlink:title="head length" xlink:type="simple">HL</abbrev></td><td rowspan="1" colspan="1">0.29–0.34</td><td rowspan="1" colspan="1">0.17–0.33</td><td rowspan="1" colspan="1">0.27–0.32</td><td rowspan="1" colspan="1">0.28–0.32</td><td rowspan="1" colspan="1">0.39–0.45</td><td rowspan="1" colspan="1">0.30–0.31</td><td rowspan="1" colspan="1">0.21–0.28</td><td rowspan="1" colspan="1">0.26–0.32</td><td rowspan="1" colspan="1">0.29–0.34</td><td rowspan="1" colspan="1">0.28–0.41</td><td rowspan="1" colspan="1">0.38–0.46</td><td rowspan="1" colspan="1">0.29–0.34</td><td rowspan="1" colspan="1">0.30–0.33</td><td rowspan="1" colspan="1">0.29–0.32</td></tr><tr><td rowspan="1" colspan="1"><abbrev xmlns:xlink="http://www.w3.org/1999/xlink" xlink:title="eye diameter" xlink:type="simple">ED</abbrev>/<abbrev xmlns:xlink="http://www.w3.org/1999/xlink" xlink:title="head length" xlink:type="simple">HL</abbrev></td><td rowspan="1" colspan="1">0.23–0.26</td><td rowspan="1" colspan="1">0.13–0.24</td><td rowspan="1" colspan="1">0.20–0.26</td><td rowspan="1" colspan="1">0.22–0.23</td><td rowspan="1" colspan="1">0.29–0.38</td><td rowspan="1" colspan="1">0.22–0.26</td><td rowspan="1" colspan="1">0.20–0.25</td><td rowspan="1" colspan="1">0.19–0.24</td><td rowspan="1" colspan="1">0.22–0.24</td><td rowspan="1" colspan="1">0.23–0.31</td><td rowspan="1" colspan="1">0.30–0.35</td><td rowspan="1" colspan="1">0.21–0.23</td><td rowspan="1" colspan="1">0.23–0.26</td><td rowspan="1" colspan="1">0.24</td></tr><tr><td rowspan="1" colspan="1"><abbrev xmlns:xlink="http://www.w3.org/1999/xlink" xlink:title="internarial width" xlink:type="simple">SnW</abbrev>/<abbrev xmlns:xlink="http://www.w3.org/1999/xlink" xlink:title="head length" xlink:type="simple">HL</abbrev></td><td rowspan="1" colspan="1">0.15–0.19</td><td rowspan="1" colspan="1">0.08–0.23</td><td rowspan="1" colspan="1">0.15–0.18</td><td rowspan="1" colspan="1">0.16–0.20</td><td rowspan="1" colspan="1">0.18–0.24</td><td rowspan="1" colspan="1">0.13–0.15</td><td rowspan="1" colspan="1">0.12–0.19</td><td rowspan="1" colspan="1">0.12–0.15</td><td rowspan="1" colspan="1">0.13–0.15</td><td rowspan="1" colspan="1">0.14–0.18</td><td rowspan="1" colspan="1">0.18–0.24</td><td rowspan="1" colspan="1">0.13–0.14</td><td rowspan="1" colspan="1">0.13–0.16</td><td rowspan="1" colspan="1">0.11–0.15</td></tr><tr><td rowspan="1" colspan="1"><abbrev xmlns:xlink="http://www.w3.org/1999/xlink" xlink:title="eye diameter" xlink:type="simple">ED</abbrev>/<abbrev xmlns:xlink="http://www.w3.org/1999/xlink" xlink:title="nares–eye length" xlink:type="simple">NarEye</abbrev></td><td rowspan="1" colspan="1">0.70–0.86</td><td rowspan="1" colspan="1">0.68–0.81</td><td rowspan="1" colspan="1">0.63–0.86</td><td rowspan="1" colspan="1">0.69–0.78</td><td rowspan="1" colspan="1">0.68–0.87</td><td rowspan="1" colspan="1">1</td><td rowspan="1" colspan="1">0.71–1.12</td><td rowspan="1" colspan="1">0.64–0.77</td><td rowspan="1" colspan="1">0.68–0.76</td><td rowspan="1" colspan="1">0.63–0.84</td><td rowspan="1" colspan="1">0.70–0.86</td><td rowspan="1" colspan="1">0.65–0.75</td><td rowspan="1" colspan="1">/</td><td rowspan="1" colspan="1">/</td></tr><tr><td rowspan="1" colspan="1">SnW/<abbrev xmlns:xlink="http://www.w3.org/1999/xlink" xlink:title="head width" xlink:type="simple">HW</abbrev></td><td rowspan="1" colspan="1">0.20–0.26</td><td rowspan="1" colspan="1">0.17–0.32</td><td rowspan="1" colspan="1">0.23–0.24</td><td rowspan="1" colspan="1">0.22–0.25</td><td rowspan="1" colspan="1">0.16–0.23</td><td rowspan="1" colspan="1">/</td><td rowspan="1" colspan="1">0.19–0.28</td><td rowspan="1" colspan="1">0.17–0.21</td><td rowspan="1" colspan="1">0.18–0.21</td><td rowspan="1" colspan="1">0.16–0.21</td><td rowspan="1" colspan="1">0.16–0.21</td><td rowspan="1" colspan="1">0.18–0.23</td><td rowspan="1" colspan="1">/</td><td rowspan="1" colspan="1">/</td></tr></tbody></table></table-wrap><p>Morphologically, the new species differs from <italic><tp:taxon-name><tp:taxon-name-part taxon-name-part-type="genus" reg="Hemiphyllodactylus">H.</tp:taxon-name-part> <tp:taxon-name-part taxon-name-part-type="species" reg="chiangmaiensis">chiangmaiensis</tp:taxon-name-part></tp:taxon-name></italic> Grismer, Wood &amp; Cota by having fewer infralabials (<abbrev xmlns:xlink="http://www.w3.org/1999/xlink" xlink:title="infralabial scales" xlink:type="simple">IL</abbrev> 8 or 9 vs 9–12), the presence of dark dorsolateral stripe on trunk (vs absent), unpigmented caecum and gonads (vs pigmented); a shorter head (<abbrev xmlns:xlink="http://www.w3.org/1999/xlink" xlink:title="head length" xlink:type="simple">HL</abbrev>/<abbrev xmlns:xlink="http://www.w3.org/1999/xlink" xlink:title="snout–vent length" xlink:type="simple">SVL</abbrev> 0.23–0.25 vs 0.25–0.43), and a narrower head (<abbrev xmlns:xlink="http://www.w3.org/1999/xlink" xlink:title="head width" xlink:type="simple">HW</abbrev>/<abbrev xmlns:xlink="http://www.w3.org/1999/xlink" xlink:title="snout–vent length" xlink:type="simple">SVL</abbrev> 0.17–0.18 vs 0.18–0.23);</p><p>from <italic><tp:taxon-name><tp:taxon-name-part taxon-name-part-type="genus" reg="Hemiphyllodactylus">H.</tp:taxon-name-part> <tp:taxon-name-part taxon-name-part-type="species" reg="diaoluoshanensis">diaoluoshanensis</tp:taxon-name-part></tp:taxon-name></italic> Wang, Qi, Zhang, Zheng, Li, Song, Xie, Li &amp; Wang by having a larger maximal size (<abbrev xmlns:xlink="http://www.w3.org/1999/xlink" xlink:title="snout–vent length" xlink:type="simple">SVL</abbrev> 38.28 vs 31 mm), more lamellar formula on hand ((3 or 4)–4–4–4 vs 3–3–3–3), more femoropre-cloacal pores in males (17 or 18 vs 15), and the presence of dorsolateral pale-colored spots and dark dorsolateral stripe on trunk (vs absent);</p><p>from <italic><tp:taxon-name><tp:taxon-name-part taxon-name-part-type="genus" reg="Hemiphyllodactylus">H.</tp:taxon-name-part> <tp:taxon-name-part taxon-name-part-type="species" reg="jianfenglingensis">jianfenglingensis</tp:taxon-name-part></tp:taxon-name></italic> Wang, Qi, Zhang, Zheng, Li, Song, Xie, Li &amp; Wang by having more ventral scales (7–10 vs 6), more lamellar formula on hand ((3 or 4)–4–4–4 vs 3–3–3–3), fewer femoropre–cloacal pores in males (17 or18 vs 21), and the presence of dorsolateral pale-colored spots and dark dorsolateral stripe on trunk (vs absent); larger eyes (<abbrev xmlns:xlink="http://www.w3.org/1999/xlink" xlink:title="eye diameter" xlink:type="simple">ED</abbrev>/<abbrev xmlns:xlink="http://www.w3.org/1999/xlink" xlink:title="head length" xlink:type="simple">HL</abbrev> 0.23–0.26 vs 0.22–0.23);</p><p>from <italic><tp:taxon-name><tp:taxon-name-part taxon-name-part-type="genus" reg="Hemiphyllodactylus">H.</tp:taxon-name-part> <tp:taxon-name-part taxon-name-part-type="species" reg="jinpingensis">jinpingensis</tp:taxon-name-part></tp:taxon-name></italic> Zhou &amp; Liu by having fewer circumnasal scales (<abbrev xmlns:xlink="http://www.w3.org/1999/xlink" xlink:title="circumnasal scales" xlink:type="simple">CN</abbrev> 3 or 4 vs 5 or 6), fewer infralabials (<abbrev xmlns:xlink="http://www.w3.org/1999/xlink" xlink:title="infralabial scales" xlink:type="simple">IL</abbrev> 8 or 9 vs 9–12), fewer femoropre-cloacal pores in males (17 or18 vs 20–24); a longer head (<abbrev xmlns:xlink="http://www.w3.org/1999/xlink" xlink:title="head length" xlink:type="simple">HL</abbrev>/<abbrev xmlns:xlink="http://www.w3.org/1999/xlink" xlink:title="snout–vent length" xlink:type="simple">SVL</abbrev> 0.23–0.25 vs 0.17–0.19), a narrower head (<abbrev xmlns:xlink="http://www.w3.org/1999/xlink" xlink:title="head width" xlink:type="simple">HW</abbrev>/<abbrev xmlns:xlink="http://www.w3.org/1999/xlink" xlink:title="head length" xlink:type="simple">HL</abbrev> 0.73–0.77 vs 0.99–1.15), a shorter snout–eye length (<abbrev xmlns:xlink="http://www.w3.org/1999/xlink" xlink:title="snout–eye length" xlink:type="simple">SnEye</abbrev>/<abbrev xmlns:xlink="http://www.w3.org/1999/xlink" xlink:title="head length" xlink:type="simple">HL</abbrev> 0.36–0.42 vs 0.51–0.61), and a smaller eyes (<abbrev xmlns:xlink="http://www.w3.org/1999/xlink" xlink:title="eye diameter" xlink:type="simple">ED</abbrev>/<abbrev xmlns:xlink="http://www.w3.org/1999/xlink" xlink:title="head length" xlink:type="simple">HL</abbrev> 0.23–0.26 vs 0.29–0.38);</p><p>from <italic><tp:taxon-name><tp:taxon-name-part taxon-name-part-type="genus" reg="Hemiphyllodactylus">H.</tp:taxon-name-part> <tp:taxon-name-part taxon-name-part-type="species" reg="linnwayensis">linnwayensis</tp:taxon-name-part></tp:taxon-name></italic> Grismer, Wood, Thura, Zin, Quah, Murdoch, Grismer, Li, Kyaw &amp; Lwin by having more chin scales (<abbrev xmlns:xlink="http://www.w3.org/1999/xlink" xlink:title="chin scales" xlink:type="simple">CS</abbrev> 8 or 9 vs 4–6), fewer circumnasal scales (<abbrev xmlns:xlink="http://www.w3.org/1999/xlink" xlink:title="circumnasal scales" xlink:type="simple">CN</abbrev> 3 or 4 vs 5), the presence of femoropre-cloacal pores in males (vs absent), the presence of dark dorsolateral stripe on trunk and postsacral marking bearing pale-colored anteriorly projecting arms (vs absent), and a wider internarial width (<abbrev xmlns:xlink="http://www.w3.org/1999/xlink" xlink:title="internarial width" xlink:type="simple">SnW</abbrev>/<abbrev xmlns:xlink="http://www.w3.org/1999/xlink" xlink:title="head length" xlink:type="simple">HL</abbrev> 0.15–0.19 vs 0.13–0.15);</p><p>from <italic><tp:taxon-name><tp:taxon-name-part taxon-name-part-type="genus" reg="Hemiphyllodactylus">H.</tp:taxon-name-part> <tp:taxon-name-part taxon-name-part-type="species" reg="menglianensis">menglianensis</tp:taxon-name-part></tp:taxon-name></italic> Zhou, Li, Yuan, Cui, Liu &amp; Rao in terms of body ratio by having a shorter head (<abbrev xmlns:xlink="http://www.w3.org/1999/xlink" xlink:title="head length" xlink:type="simple">HL</abbrev>/<abbrev xmlns:xlink="http://www.w3.org/1999/xlink" xlink:title="snout–vent length" xlink:type="simple">SVL</abbrev> 0.23–0.25 vs 0.26–0.28), a wider head (<abbrev xmlns:xlink="http://www.w3.org/1999/xlink" xlink:title="head width" xlink:type="simple">HW</abbrev>/<abbrev xmlns:xlink="http://www.w3.org/1999/xlink" xlink:title="head length" xlink:type="simple">HL</abbrev> 0.73–0.77 vs 0.59–0.68), a longer nares–eye length (<abbrev xmlns:xlink="http://www.w3.org/1999/xlink" xlink:title="nares–eye length" xlink:type="simple">NarEye</abbrev>/<abbrev xmlns:xlink="http://www.w3.org/1999/xlink" xlink:title="head length" xlink:type="simple">HL</abbrev> 0.29–0.34 vs 0.21–0.28), and by differently statistical analyses as mentioned in Figs <xref ref-type="fig" rid="F3">3</xref>, <xref ref-type="fig" rid="F4">4</xref>, <xref ref-type="fig" rid="F5">5</xref>, <xref ref-type="fig" rid="F6">6</xref> and Table <xref ref-type="table" rid="T4">4</xref>;</p><p>from <italic><tp:taxon-name><tp:taxon-name-part taxon-name-part-type="genus" reg="Hemiphyllodactylus">H.</tp:taxon-name-part> <tp:taxon-name-part taxon-name-part-type="species" reg="mengsongcunensis">mengsongcunensis</tp:taxon-name-part></tp:taxon-name></italic> Zhou, Li, Yuan, Cui, Liu &amp; Rao by having a smaller maximal size (<abbrev xmlns:xlink="http://www.w3.org/1999/xlink" xlink:title="snout–vent length" xlink:type="simple">SVL</abbrev> 38.28 vs 45.6 mm), fewer circumnasal scales (<abbrev xmlns:xlink="http://www.w3.org/1999/xlink" xlink:title="circumnasal scales" xlink:type="simple">CN</abbrev> 3 or 4 vs 5), fewer femoropre-cloacal pores in males (17 or 18 vs 26–30), the presence of dorsolateral pale-colored spots and dark dorsolateral stripe on trunk (vs absent), a shorter head (<abbrev xmlns:xlink="http://www.w3.org/1999/xlink" xlink:title="head length" xlink:type="simple">HL</abbrev>/<abbrev xmlns:xlink="http://www.w3.org/1999/xlink" xlink:title="snout–vent length" xlink:type="simple">SVL</abbrev> 0.23–0.25 vs 0.25–0.29), and a wider internarial width (<abbrev xmlns:xlink="http://www.w3.org/1999/xlink" xlink:title="internarial width" xlink:type="simple">SnW</abbrev>/<abbrev xmlns:xlink="http://www.w3.org/1999/xlink" xlink:title="head length" xlink:type="simple">HL</abbrev> 0.15–0.19 vs 0.12–0.15);</p><p>from <italic><tp:taxon-name><tp:taxon-name-part taxon-name-part-type="genus" reg="Hemiphyllodactylus">H.</tp:taxon-name-part> <tp:taxon-name-part taxon-name-part-type="species" reg="montawaensis">montawaensis</tp:taxon-name-part></tp:taxon-name></italic> Grismer, Wood, Thura, Zin, Quah, Murdoch, Grismer, Li, Kyaw &amp; Lwin by having more chin scales (<abbrev xmlns:xlink="http://www.w3.org/1999/xlink" xlink:title="chin scales" xlink:type="simple">CS</abbrev> 8 or 9 vs 4–7), fewer circumnasal scales (<abbrev xmlns:xlink="http://www.w3.org/1999/xlink" xlink:title="circumnasal scales" xlink:type="simple">CN</abbrev> 3 or 4 vs 4–6), fewer femoropre-cloacal pores in males (17 or 18 vs 19–21), the presence of dorsolateral pale-colored spots and dark dorsolateral stripe on trunk (vs absent), and a wider head (<abbrev xmlns:xlink="http://www.w3.org/1999/xlink" xlink:title="head width" xlink:type="simple">HW</abbrev>/<abbrev xmlns:xlink="http://www.w3.org/1999/xlink" xlink:title="head length" xlink:type="simple">HL</abbrev> 0.73–0.77 vs 0.68–0.73);</p><p>from <italic><tp:taxon-name><tp:taxon-name-part taxon-name-part-type="genus" reg="Hemiphyllodactylus">H.</tp:taxon-name-part> <tp:taxon-name-part taxon-name-part-type="species" reg="ngwelwini">ngwelwini</tp:taxon-name-part></tp:taxon-name></italic> Grismer, Wood, Quah, Thura, Oaks &amp; Lin by having fewer chin scales (<abbrev xmlns:xlink="http://www.w3.org/1999/xlink" xlink:title="chin scales" xlink:type="simple">CS</abbrev> 8 or 9 vs 9–13), the presence of dorsolateral pale-colored spots and dark dorsolateral stripe on trunk (vs absent), and a narrower head (<abbrev xmlns:xlink="http://www.w3.org/1999/xlink" xlink:title="head width" xlink:type="simple">HW</abbrev>/<abbrev xmlns:xlink="http://www.w3.org/1999/xlink" xlink:title="head length" xlink:type="simple">HL</abbrev> 0.73–0.77 vs 0.81–0.94);</p><p>from <italic><tp:taxon-name><tp:taxon-name-part taxon-name-part-type="genus" reg="Hemiphyllodactylus">H.</tp:taxon-name-part> <tp:taxon-name-part taxon-name-part-type="species" reg="simaoensis">simaoensis</tp:taxon-name-part></tp:taxon-name></italic> Agung, Chornelia, Grismer, Grismer, Quah, Lu, Tomlinson &amp; Hughes in terms of body ratio by having a longer head (<abbrev xmlns:xlink="http://www.w3.org/1999/xlink" xlink:title="head length" xlink:type="simple">HL</abbrev>/<abbrev xmlns:xlink="http://www.w3.org/1999/xlink" xlink:title="snout–vent length" xlink:type="simple">SVL</abbrev> 0.23–0.25 vs 0.16–0.20), a narrower head (<abbrev xmlns:xlink="http://www.w3.org/1999/xlink" xlink:title="head width" xlink:type="simple">HW</abbrev>/<abbrev xmlns:xlink="http://www.w3.org/1999/xlink" xlink:title="head length" xlink:type="simple">HL</abbrev> 0.73–0.77 vs 0.98–1.18), a shorter snout–eye length (<abbrev xmlns:xlink="http://www.w3.org/1999/xlink" xlink:title="snout–eye length" xlink:type="simple">SnEye</abbrev>/<abbrev xmlns:xlink="http://www.w3.org/1999/xlink" xlink:title="head length" xlink:type="simple">HL</abbrev> 0.36–0.42 vs 0.52–0.63), a smaller eyes (<abbrev xmlns:xlink="http://www.w3.org/1999/xlink" xlink:title="eye diameter" xlink:type="simple">ED</abbrev>/<abbrev xmlns:xlink="http://www.w3.org/1999/xlink" xlink:title="head length" xlink:type="simple">HL</abbrev> 0.23–0.26 vs 0.30–0.35), and by differently statistical analyses as mentioned in Figs <xref ref-type="fig" rid="F3">3</xref>, <xref ref-type="fig" rid="F4">4</xref>, <xref ref-type="fig" rid="F5">5</xref>, <xref ref-type="fig" rid="F6">6</xref> and Table <xref ref-type="table" rid="T4">4</xref>;</p><p>from <italic><tp:taxon-name><tp:taxon-name-part taxon-name-part-type="genus" reg="Hemiphyllodactylus">H.</tp:taxon-name-part> <tp:taxon-name-part taxon-name-part-type="species" reg="tonywhitteni">tonywhitteni</tp:taxon-name-part></tp:taxon-name></italic> Grismer, Wood, Thura, Zin, Quah, Murdoch, Grismer, Li, Kyaw &amp; Lwin by having more chin scales (<abbrev xmlns:xlink="http://www.w3.org/1999/xlink" xlink:title="chin scales" xlink:type="simple">CS</abbrev> 8 or 9 vs 5–8), a higher number of subdigital lamellae on the first finger and on the first toe (<abbrev xmlns:xlink="http://www.w3.org/1999/xlink" xlink:title="the number of subdigital lamellae wider than long on the first finger" xlink:type="simple">FL1</abbrev> 4 or 5 vs 3; <abbrev xmlns:xlink="http://www.w3.org/1999/xlink" xlink:title="the number of subdigital lamellae wider than long on the first toe" xlink:type="simple">TL1</abbrev> 5 vs 3 or 4, respectively), fewer femoropre-cloacal pores in males (17 or 18 vs 20–26), the presence of dorsolateral pale-colored spots and dark dorsolateral stripe on trunk (vs absent), and a wider internarial width (<abbrev xmlns:xlink="http://www.w3.org/1999/xlink" xlink:title="internarial width" xlink:type="simple">SnW</abbrev>/<abbrev xmlns:xlink="http://www.w3.org/1999/xlink" xlink:title="head length" xlink:type="simple">HL</abbrev> 0.15–0.19 vs 0.13–0.14);</p><p>from <italic><tp:taxon-name><tp:taxon-name-part taxon-name-part-type="genus" reg="Hemiphyllodactylus">H.</tp:taxon-name-part> <tp:taxon-name-part taxon-name-part-type="species" reg="uga">uga</tp:taxon-name-part></tp:taxon-name></italic> Grismer, Wood, Thura, Zin, Quah, Murdoch, Grismer, Li, Kyaw &amp; Lwin by having fewer circumnasal scales (<abbrev xmlns:xlink="http://www.w3.org/1999/xlink" xlink:title="circumnasal scales" xlink:type="simple">CN</abbrev> 3 or 4 vs 5), more subdigital lamellae on the first finger and on the first toe (<abbrev xmlns:xlink="http://www.w3.org/1999/xlink" xlink:title="the number of subdigital lamellae wider than long on the first finger" xlink:type="simple">FL1</abbrev> 4 or 5 vs 2 or 3; <abbrev xmlns:xlink="http://www.w3.org/1999/xlink" xlink:title="the number of subdigital lamellae wider than long on the first toe" xlink:type="simple">TL1</abbrev> 5 vs 2 or 3, respectively), more lamellar formula on hand ((3 or 4)–4–4–4 vs (2 or 3)– (2 or 3)–3–3), more lamellar formula on foot (4–(4 or 5)–4–4 vs 3–3–3–3), fewer femoropre–cloacal pores in males (17 or 18 vs 18–22), and the presence of dorsolateral pale-colored spots, dark dorsolateral stripe on trunk, and postsacral marking bearing pale-colored anteriorly projecting arms (vs absent);</p><p>from <italic><tp:taxon-name><tp:taxon-name-part taxon-name-part-type="genus" reg="Hemiphyllodactylus">H.</tp:taxon-name-part> <tp:taxon-name-part taxon-name-part-type="species" reg="ywanganensis">ywanganensis</tp:taxon-name-part></tp:taxon-name></italic> Grismer, Wood, Thura, Zin, Quah, Murdoch, Grismer, Li, Kyaw &amp; Lwin by having fewer chin scales (<abbrev xmlns:xlink="http://www.w3.org/1999/xlink" xlink:title="chin scales" xlink:type="simple">CS</abbrev> 8 or 9 vs 10), fewer circumnasal scales (<abbrev xmlns:xlink="http://www.w3.org/1999/xlink" xlink:title="circumnasal scales" xlink:type="simple">CN</abbrev> 3 or 4 vs 5), more the number of subdigital lamellae on the first finger and on the first toe (<abbrev xmlns:xlink="http://www.w3.org/1999/xlink" xlink:title="the number of subdigital lamellae wider than long on the first finger" xlink:type="simple">FL1</abbrev> 4 or 5 vs 3; <abbrev xmlns:xlink="http://www.w3.org/1999/xlink" xlink:title="the number of subdigital lamellae wider than long on the first toe" xlink:type="simple">TL1</abbrev> 5 vs 2 or 3, respectively), more lamellar formula on hand ((3 or 4)–4–4–4 vs 3–3–(3 or 4)–3), more lamellar formula on foot (4–(4 or 5)–4–4 vs 3–3–3–3), fewer femoropre–cloacal pores in males (17 or 18 vs 26), and the presence of dark dorsolateral stripe on trunk (vs absent).</p></tp:treatment-sec><tp:treatment-sec><!--Section generated to contain objects referenced in tp:taxon-treatment.--><fig id="F1" position="float" orientation="portrait"><object-id xmlns:xlink="http://www.w3.org/1999/xlink" content-type="doi" xlink:type="simple">10.3897/zookeys.1268.177040.figure1</object-id><object-id xmlns:xlink="http://www.w3.org/1999/xlink" content-type="arpha" xlink:type="simple">67CA6036-3FD3-5BEA-89EA-2B133FDE552E</object-id><label>Figure 1.</label><caption><p>Type locality of <italic><tp:taxon-name><tp:taxon-name-part taxon-name-part-type="genus" reg="Hemiphyllodactylus">Hemiphyllodactylus</tp:taxon-name-part> <tp:taxon-name-part taxon-name-part-type="species" reg="pakhaensis">pakhaensis</tp:taxon-name-part></tp:taxon-name></italic> sp. nov. Pa Kha 1 Village, Long Phieng Commune, Son La Province, northwestern Vietnam (red dot).</p></caption><graphic xmlns:xlink="http://www.w3.org/1999/xlink" xlink:href="zookeys-1268-163_article-177040__-g001.jpg" id="oo_1527373.jpg" position="float" orientation="portrait" xlink:type="simple"><uri content-type="original_file" xlink:type="simple">https://binary.pensoft.net/fig/1527373</uri></graphic></fig><fig id="F3" position="float" orientation="portrait"><object-id xmlns:xlink="http://www.w3.org/1999/xlink" content-type="doi" xlink:type="simple">10.3897/zookeys.1268.177040.figure3</object-id><object-id xmlns:xlink="http://www.w3.org/1999/xlink" content-type="arpha" xlink:type="simple">409230CB-7072-5118-A27D-392726DD7353</object-id><label>Figure 3.</label><caption><p>Boxplot comparisons of significantly different meristic characters between <italic><tp:taxon-name><tp:taxon-name-part taxon-name-part-type="genus" reg="Hemiphyllodactylus">Hemiphyllodactylus</tp:taxon-name-part> <tp:taxon-name-part taxon-name-part-type="species" reg="pakhaensis">pakhaensis</tp:taxon-name-part></tp:taxon-name></italic> sp. nov. and closely related <italic><tp:taxon-name><tp:taxon-name-part taxon-name-part-type="genus" reg="Hemiphyllodactylus">Hemiphyllodactylus</tp:taxon-name-part></tp:taxon-name></italic> species (<italic><tp:taxon-name><tp:taxon-name-part taxon-name-part-type="genus" reg="Hemiphyllodactylus">H.</tp:taxon-name-part> <tp:taxon-name-part taxon-name-part-type="species" reg="simaoensis">simaoensis</tp:taxon-name-part></tp:taxon-name></italic> and <italic><tp:taxon-name><tp:taxon-name-part taxon-name-part-type="genus" reg="Hemiphyllodactylus">H.</tp:taxon-name-part> <tp:taxon-name-part taxon-name-part-type="species" reg="menglianensis">menglianensis</tp:taxon-name-part></tp:taxon-name></italic>) of Clade 4. Blue circles are means and the black horizontal bars are medians.</p></caption><graphic xmlns:xlink="http://www.w3.org/1999/xlink" xlink:href="zookeys-1268-163_article-177040__-g003.jpg" id="oo_1527375.jpg" position="float" orientation="portrait" xlink:type="simple"><uri content-type="original_file" xlink:type="simple">https://binary.pensoft.net/fig/1527375</uri></graphic></fig><fig id="F4" position="float" orientation="portrait"><object-id xmlns:xlink="http://www.w3.org/1999/xlink" content-type="doi" xlink:type="simple">10.3897/zookeys.1268.177040.figure4</object-id><object-id xmlns:xlink="http://www.w3.org/1999/xlink" content-type="arpha" xlink:type="simple">55F5FD23-7F78-5FEB-AEDE-072E8D8554E3</object-id><label>Figure 4.</label><caption><p>Violin plots of the significantly different morphometric characters between <italic><tp:taxon-name><tp:taxon-name-part taxon-name-part-type="genus" reg="Hemiphyllodactylus">Hemiphyllodactylus</tp:taxon-name-part> <tp:taxon-name-part taxon-name-part-type="species" reg="pakhaensis">pakhaensis</tp:taxon-name-part></tp:taxon-name></italic> sp. nov. and closely related <italic><tp:taxon-name><tp:taxon-name-part taxon-name-part-type="genus" reg="Hemiphyllodactylus">Hemiphyllodactylus</tp:taxon-name-part></tp:taxon-name></italic> species (<italic><tp:taxon-name><tp:taxon-name-part taxon-name-part-type="genus" reg="Hemiphyllodactylus">H.</tp:taxon-name-part> <tp:taxon-name-part taxon-name-part-type="species" reg="simaoensis">simaoensis</tp:taxon-name-part></tp:taxon-name></italic> and <italic><tp:taxon-name><tp:taxon-name-part taxon-name-part-type="genus" reg="Hemiphyllodactylus">H.</tp:taxon-name-part> <tp:taxon-name-part taxon-name-part-type="species" reg="menglianensis">menglianensis</tp:taxon-name-part></tp:taxon-name></italic>) overlain with box plots showing the range, frequency, mean (white dot), and 50% quartile (black rectangle) of the size-adjusted morphometric and meristic characters.</p></caption><graphic xmlns:xlink="http://www.w3.org/1999/xlink" xlink:href="zookeys-1268-163_article-177040__-g004.jpg" id="oo_1527376.jpg" position="float" orientation="portrait" xlink:type="simple"><uri content-type="original_file" xlink:type="simple">https://binary.pensoft.net/fig/1527376</uri></graphic></fig><fig id="F5" position="float" orientation="portrait"><object-id xmlns:xlink="http://www.w3.org/1999/xlink" content-type="doi" xlink:type="simple">10.3897/zookeys.1268.177040.figure5</object-id><object-id xmlns:xlink="http://www.w3.org/1999/xlink" content-type="arpha" xlink:type="simple">260B817E-E99D-55D4-9E24-B5268ADA6641</object-id><label>Figure 5.</label><caption><p><bold>A</bold>. Principal component analysis (<abbrev xmlns:xlink="http://www.w3.org/1999/xlink" xlink:title="principal component analysis" xlink:type="simple">PCA</abbrev>) of <italic><tp:taxon-name><tp:taxon-name-part taxon-name-part-type="genus" reg="Hemiphyllodactylus">Hemiphyllodactylus</tp:taxon-name-part> <tp:taxon-name-part taxon-name-part-type="species" reg="pakhaensis">pakhaensis</tp:taxon-name-part></tp:taxon-name></italic> sp. nov. and closely related <italic><tp:taxon-name><tp:taxon-name-part taxon-name-part-type="genus" reg="Hemiphyllodactylus">Hemiphyllodactylus</tp:taxon-name-part></tp:taxon-name></italic> species (<italic><tp:taxon-name><tp:taxon-name-part taxon-name-part-type="genus" reg="Hemiphyllodactylus">H.</tp:taxon-name-part> <tp:taxon-name-part taxon-name-part-type="species" reg="simaoensis">simaoensis</tp:taxon-name-part></tp:taxon-name></italic> and <italic><tp:taxon-name><tp:taxon-name-part taxon-name-part-type="genus" reg="Hemiphyllodactylus">H.</tp:taxon-name-part> <tp:taxon-name-part taxon-name-part-type="species" reg="menglianensis">menglianensis</tp:taxon-name-part></tp:taxon-name></italic>) showing their morphospatial relationships along the first two principal components; <bold>B</bold>. Discriminant analysis of principal components (<abbrev xmlns:xlink="http://www.w3.org/1999/xlink" xlink:title="Discriminant Analysis of Principal Components" xlink:type="simple">DAPC</abbrev>) based on retention of the first five PCs accounting for 79.2% of the variation.</p></caption><graphic xmlns:xlink="http://www.w3.org/1999/xlink" xlink:href="zookeys-1268-163_article-177040__-g005.jpg" id="oo_1527377.jpg" position="float" orientation="portrait" xlink:type="simple"><uri content-type="original_file" xlink:type="simple">https://binary.pensoft.net/fig/1527377</uri></graphic></fig><fig id="F6" position="float" orientation="portrait"><object-id xmlns:xlink="http://www.w3.org/1999/xlink" content-type="doi" xlink:type="simple">10.3897/zookeys.1268.177040.figure6</object-id><object-id xmlns:xlink="http://www.w3.org/1999/xlink" content-type="arpha" xlink:type="simple">3449EE1E-901C-593C-9953-D1A17FB49496</object-id><label>Figure 6.</label><caption><p><bold>A</bold>. <abbrev xmlns:xlink="http://www.w3.org/1999/xlink" xlink:title="multiple factor analysis" xlink:type="simple">MFA</abbrev> scatter plot showing the morphospatial relationships <italic><tp:taxon-name><tp:taxon-name-part taxon-name-part-type="genus" reg="Hemiphyllodactylus">Hemiphyllodactylus</tp:taxon-name-part> <tp:taxon-name-part taxon-name-part-type="species" reg="pakhaensis">pakhaensis</tp:taxon-name-part></tp:taxon-name></italic> sp. nov. and closely related <italic><tp:taxon-name><tp:taxon-name-part taxon-name-part-type="genus" reg="Hemiphyllodactylus">Hemiphyllodactylus</tp:taxon-name-part></tp:taxon-name></italic> species (<italic><tp:taxon-name><tp:taxon-name-part taxon-name-part-type="genus" reg="Hemiphyllodactylus">H.</tp:taxon-name-part> <tp:taxon-name-part taxon-name-part-type="species" reg="simaoensis">simaoensis</tp:taxon-name-part></tp:taxon-name></italic> and <italic><tp:taxon-name><tp:taxon-name-part taxon-name-part-type="genus" reg="Hemiphyllodactylus">H.</tp:taxon-name-part> <tp:taxon-name-part taxon-name-part-type="species" reg="menglianensis">menglianensis</tp:taxon-name-part></tp:taxon-name></italic>); <bold>B</bold>. Bar graphs showing the percent contribution of each data type to the <abbrev xmlns:xlink="http://www.w3.org/1999/xlink" xlink:title="multiple factor analysis" xlink:type="simple">MFA</abbrev> for the first four dimensions that account for 76.5% of the variation in the data set. The dashed red line in the bar graphs indicates the expected average value if the contributions of each data type were equal; <bold>C</bold>. The male holotype, <abbrev xmlns:xlink="http://www.w3.org/1999/xlink" content-type="institution" xlink:title="Vietnam National University of Forestry" xlink:type="simple">VNUF</abbrev> R. 2025.32 from Son La, Vietnam; <bold>D</bold>. The male holotype of <italic><tp:taxon-name><tp:taxon-name-part taxon-name-part-type="genus" reg="Hemiphyllodactylus">H.</tp:taxon-name-part> <tp:taxon-name-part taxon-name-part-type="species" reg="simaoensis">simaoensis</tp:taxon-name-part></tp:taxon-name></italic>, KIZ 062064, from Yunan, China (photo: Ade Prasetyo Agung).</p></caption><graphic xmlns:xlink="http://www.w3.org/1999/xlink" xlink:href="zookeys-1268-163_article-177040__-g006.jpg" id="oo_1527378.jpg" position="float" orientation="portrait" xlink:type="simple"><uri content-type="original_file" xlink:type="simple">https://binary.pensoft.net/fig/1527378</uri></graphic></fig></tp:treatment-sec><ref-list><ref id="B2"><mixed-citation xmlns:xlink="http://www.w3.org/1999/xlink" xlink:type="simple">Agung AP, Chornelia A, Grismer LL, Grismer JL, Quah ESH, Lu J, Tomlinson KW, Hughes AC (2022) Description of two new species of <italic><tp:taxon-name><tp:taxon-name-part taxon-name-part-type="genus">Hemiphyllodactylus</tp:taxon-name-part></tp:taxon-name></italic> (<tp:taxon-name><tp:taxon-name-part taxon-name-part-type="superclass">Reptilia</tp:taxon-name-part></tp:taxon-name>: <tp:taxon-name><tp:taxon-name-part taxon-name-part-type="family">Gekkonidae</tp:taxon-name-part></tp:taxon-name>) from karst landscapes in Yunnan, China, highlights complex conservation needs. Zoological Research 43(5): 767–786. <ext-link xlink:href="10.24272/j.issn.2095-8137.2022.105" ext-link-type="doi" xlink:type="simple">https://doi.org/10.24272/j.issn.2095-8137.2022.105</ext-link></mixed-citation></ref><ref id="B45"><mixed-citation xmlns:xlink="http://www.w3.org/1999/xlink" xlink:type="simple">Zhou H, Li X, Yuan C, Cui L, Liu S, Rao D (2024) Integrative Taxonomy Revealed High Diversity of <italic><tp:taxon-name><tp:taxon-name-part taxon-name-part-type="genus">Hemiphyllodactylus</tp:taxon-name-part></tp:taxon-name></italic> Bleeker, 1860 (<tp:taxon-name><tp:taxon-name-part taxon-name-part-type="order">Squamata</tp:taxon-name-part></tp:taxon-name>: <tp:taxon-name><tp:taxon-name-part taxon-name-part-type="family">Gekkonidae</tp:taxon-name-part></tp:taxon-name>) and the Description of Three New Species from Yunnan Province, China. Animals (Basel) 14(20): 3030. <ext-link xlink:href="10.3390/ani14203030" ext-link-type="doi" xlink:type="simple">https://doi.org/10.3390/ani14203030</ext-link></mixed-citation></ref><ref id="B41"><mixed-citation xmlns:xlink="http://www.w3.org/1999/xlink" xlink:type="simple">Wang HT, Yu FB, Zheng PY, Zhang HY, Qi XM, Jiang ZX, Li ML, Qi S, Song HM, Yang HC, Huang MH, Li GY, Wang W, Wang SL, Mo YN, Xie F, Li PP, Wang YY (2025) Descriptions of three new species of <italic><tp:taxon-name><tp:taxon-name-part taxon-name-part-type="genus">Hemiphyllodactylus</tp:taxon-name-part></tp:taxon-name></italic> Bleeker, 1860 (<tp:taxon-name><tp:taxon-name-part taxon-name-part-type="order">Squamata</tp:taxon-name-part></tp:taxon-name>: <tp:taxon-name><tp:taxon-name-part taxon-name-part-type="family">Gekkonidae</tp:taxon-name-part></tp:taxon-name>) from Hainan Island, China. Zootaxa 5633(2): 201–243. <ext-link xlink:href="10.11646/zootaxa.5633.2.1" ext-link-type="doi" xlink:type="simple">https://doi.org/10.11646/zootaxa.5633.2.1</ext-link></mixed-citation></ref></ref-list></tp:taxon-treatment>
