# Supplementary material for: A new species of Hemiphyllodactylus Bleeker, 1860 (Squamata, Gekkonidae) from Son La Province, Vietnam
Source: Zookeys. 2026 Feb 4;1268:163–88. doi: 10.3897/zookeys.1268.177040 (PMC12895182; doi:10.3897/zookeys.1268.177040)
Supplement: Supplementary material 1 — List of samples [file zookeys-1268-163_article-177040__-s001.xlsx]

## Sheet: Sheet1
Supplementary material 1. List of samples with GenBank accession numbers used for phylogenetic analyses in this study. All specimens are deposited in the Vietnam National University of Forestry (VNUF), Vietnam.
Species	GenBank no.	Locality	Voucher information	Reference
H. pakhaensis sp. nov.	PX837180	Pha Kha Village, Long Phieng Commune, Son La, Vietnam	VNUF R.2025.32	This study
H. pakhaensis sp. nov.	PX837181	Pha Kha Village, Long Phieng Commune, Son La, Vietnam	VNUF R.2025.31	This study
H. pakhaensis sp. nov.	PX837182	Pha Kha Village, Long Phieng Commune, Son La, Vietnam	VNUF R.2025.33	This study
H. pakhaensis sp. nov.	PX837183	Pha Kha Village, Long Phieng Commune, Son La, Vietnam	VNUF R.2025.34	This study
H. chiangmaiensis	MG322133	Chang Mai, Thailand	ZMKU TM000849N	Sukprasert et al. 2018
H. chiangmaiensis	MG322151	Chang Mai, Thailand	ZMKU TM000867N	Sukprasert et al. 2018
H. diaoluoshanensis	PV296333	Mt. Diaoluo, Lingshui, Hainan, China	SYS r002787	Wang et al. 2025
H. diaoluoshanensis	PV296334	Mt. Diaoluo, Lingshui, Hainan, China	SYS r002862	Wang et al. 2025
H. diaoluoshanensis	PV296335	Mt. Diaoluo, Lingshui, Hainan, China	SYS r002863	Wang et al. 2025
H. diaoluoshanensis	PV296336	Mt. Diaoluo, Lingshui, Hainan, China	CIB DLS20220629011	Wang et al. 2025
H. jianfenglingensis	PV296337	Mt. Jianfengling, Ledong, Hainan,China	SYS r002682	Wang et al. 2025
H. jianfenglingensis	PV296338	Mt. Jianfengling, Ledong, Hainan,China	SYS r002932	Wang et al. 2025
H. jianfenglingensis	PV296339	Mt. Jianfengling, Ledong, Hainan,China	SYS r002933	Wang et al. 2025
H. jinpingensis	MG669510	Lvchun County	NJNU:h00475	Yan et al. 2017
H. jinpingensis	MG669511	Lvchun County	NJNU:h00476	Yan et al. 2017
H. linnwayensis	MF576989	Linn–Way Village, Taunggyi, ShanState, Myanmar	LSUHC 12969	Grismer et al. 2017
H. linnwayensis	MF576990	Linn–Way Village, Taunggyi, ShanState, Myanmar	LSUHC 12987	Grismer et al. 2017
H. menglianensis	PQ478030	Langdao town, Menglian County	KIZR2022299	Zhou et al. 2024
H. menglianensis	PQ478031	Langdao town, Menglian County	KIZR2022300	Zhou et al. 2024
H. menglianensis	PQ478032	Langdao town, Menglian County	KIZR2022301	Zhou et al. 2024
H. menglianensis	PQ478034	Langdao town, Menglian County	KIZR2022383	Zhou et al. 2024
H. mengsongcunensis	PQ477985	Mengsong village, Jinghong City	KIZ2023606	Zhou et al. 2024
H. mengsongcunensis	PQ478025	Mengsong village, Jinghong City	KIZR00125	Zhou et al. 2024
H. mengsongcunensis	PQ477988	Mengsong village, Jinghong City	KIZ2023577	Zhou et al. 2024
H. mengsongcunensis	PQ477990	Mengsong village, Jinghong City	KIZ2023578	Zhou et al. 2024
H. montawaensis	MF576996	Montawa Cave, Taunggyi, Shan State, Myanmar	LSUHC 13010	Grismer et al. 2017
H. montawaensis	MF576998	Montawa Cave, Taunggyi, Shan State, Myanmar	LSUHC 13012	Grismer et al. 2017
H. simaoensis	ON676142	Simao District, Pu’er City, Yunnan, China	KIZ 062066	Agung et al. 2022
H. simaoensis	ON676148	Ning’er, Pu’er City, Yunnan, China	KIZ 062073	Agung et al. 2022
H. ngwelwini	MT028156	Thayeumin Cave, Shan State, Myanmar	LSUHC 14473	Grismer et al. 2020
H. ngwelwini	MT028157	Thayeumin Cave, Shan State, Myanmar	LSUHC 14474	Grismer et al. 2020
H. ngwelwini	MT028158	Thayeumin Cave, Shan State, Myanmar	LSUHC 14475	Grismer et al. 2020
H. ngwelwini	MT028159	Thayeumin Cave, Shan State, Myanmar	LSUHC 14476	Grismer et al. 2020
H. tonywhitteni	MF576992	Phapant Cave, Taunggyi, Shan State, Myanmar	LSUHC 13027	Grismer et al. 2017
H. tonywhitteni	MF576993	Phapant Cave, Taunggyi, Shan State, Myanmar	LSUHC 13028	Grismer et al. 2017
H. uga	MH756183	Mandalay, Pyin Oo Lwin, Myanmar	USNM 570733	Grismer et al. 2018
H. ywanganensis	MH756181	Ywangan, Taunggyi, Shan State, Myanmar	LSUHC 13138	Grismer et al. 2018
H. ywanganensis	MH756182	Ywangan, Taunggyi, Shan State, Myanmar	LSUHC 13139	Grismer et al. 2018
