# Supplementary material for: A new species of Hemiphyllodactylus Bleeker, 1860 (Squamata, Gekkonidae) from Son La Province, Vietnam
Source: Zookeys. 2026 Feb 4;1268:163–88. doi: 10.3897/zookeys.1268.177040 (PMC12895182; doi:10.3897/zookeys.1268.177040)
Supplement: Supplementary material 2 — Morphometric, meristic, and categorical data [file zookeys-1268-163_article-177040__-s002.xlsx]

## Sheet: Sheet1
Supplementary material 2. Morphometric, meristic, and categorical data used in the analyses for specimens of Hemiphyllodactylus pakhaensis sp. nov. and closely related Hemiphyllodactylus species (H. simaoensis and H. menglianensis); m = male; f = female. Bilateral meristic characters followed by ".5" represent averaged values.
Species	Sex	Museum No.	Morphometric data								Meristic data								Categorical data
			SVL	TrunkL	HL	HW	ED	SnEye	NarEye	SnW	Chin	CN	IS	SL	IL	VS	DS	CloacS	BodarPatDorHead	DorLatLiSpts	BroDarMidDorStrip	DarVenLaStrip	BodarMarkDorLimbs
Hemiphyllodactylus pakhaensis sp. nov.	m	VNUF R.2025.32	35.65	18.44	8.16	6.16	1.95	3.39	2.67	1.3	9	3	3	9	8.5	7	16	1	Yes	Yes	Yes	Yes	Yes
	f	VNUF R.2025.31	35.08	17.55	8.05	6.22	1.83	3.15	2.62	1.43	9	3	2	9.5	8	7	13	1	Yes	Yes	Yes	Yes	Yes
	f	VNUF R.2025.33	38.28	19.75	9.45	6.93	2.38	3.42	2.78	1.41	8	3	3	9.5	9	8	14	1	Yes	Yes	Yes	Yes	Yes
	m	VNUF R.2025.34	30.47	15.58	7.33	5.39	1.92	2.88	2.47	1.4	9	4	3	9	9	10	18	1	Yes	Yes	Yes	Yes	Yes
H. menglianensis	m	KIZR0079	35.53	17.87	10.54	6.58	2.68	4.31	2.4	1.81	8	5	3	9	8.5	9	16	1	No	No	No	No	No
	f	KIZR0143	38.72	21	10.6	7.21	2.7	4.35	2.43	1.78	9	4	3	9.5	8.5	7	18	1	No	No	No	No	No
	m	KIZR0144	33.34	16.76	9.32	6.1	2	3.54	1.92	1.38	9	5	3	9.5	9	10	16	1	No	No	No	No	No
	f	KIZR0086	37.38	20.58	10.42	7.12	2.54	4.2	2.34	1.56	8	4	2	10	9.5	9	17	1	No	No	No	No	No
	f	KIZR0085	34.2	18.5	9.72	5.76	2.22	3.58	2.16	1.44	9	5	2	10	9	8	16	1	No	No	No	No	No
	f	KIZR2022299	41.52	20	11	6.78	2.2	4.62	3.12	1.5	9	5	2	9	9	7	16	1	No	No	No	No	No
	m	KIZR2022300	40.2	19.12	11.2	7.26	2.48	4.6	2.96	1.94	10	5	3	10.5	10	8	17	1	No	No	No	No	No
	m	KIZR2022301	36.9	19.02	10.1	6.1	2.24	3.6	2.38	1.18	10	5	3	9	8.5	8	17	1	No	No	No	No	No
H. simaoensis	m	KIZ 062024	34.06	16.66	6.03	6.77	1.96	3.48	2.63	1.26	8	6	3	9.5	9.5	7	12	1	No	No	No	No	No
	m	KIZ 062063	28.5	13.9	5.66	5.99	1.67	2.97	2.32	1.25	8	5	3	10	11	7	13	1	No	No	No	No	No
	f	KIZ 062025	33.12	15.84	6.1	6.81	1.9	3.32	2.72	1.16	10	5	2	9.5	9	5	12	1	No	No	No	No	No
	m	KIZ 062066	35	17.77	6.25	6.65	2.01	3.38	2.35	1.28	8	5	2	10	9.5	7	12	1	No	No	No	No	No
	m	KIZ 062067	32.04	16.17	5.92	6.73	1.78	3.14	2.45	1.14	8	5	2	9	8	6	13	1	No	No	No	No	No
	m	KIZ 062068	32.69	15.22	5.91	6.75	1.96	3.12	2.39	1.17	8	5	3	10	9	6	13	1	No	No	No	No	No
	f	KIZ 062069	31.62	14.92	5.56	6.19	1.78	3.22	2.32	1.21	8	5	4	10	9	6	12	1	No	No	No	No	No
	f	KIZ 062070	28.91	13.94	5.1	5.8	1.59	2.86	2.28	1.11	8	5	3	10	9	6	11	1	No	No	No	No	No
	m	KIZ 062072	36.64	16.98	6.37	7.17	2.04	3.89	2.78	1.33	8	5	3	10	10.5	5	11	1	No	No	No	No	No
	m	KIZ 062073	38.79	18.38	6.8	7.86	2.27	4.17	3.02	1.45	8	5	3	10.5	10	7	12	1	No	No	No	No	No
	f	KIZ 062074	40.34	21.02	7.29	7.86	2.26	4.07	3.09	1.32	8	5	1	10.5	9.5	6	12	1	No	No	No	No	No
	f	KIZ 062075	38.14	19.08	6.54	7.57	2.27	4.12	3.02	1.59	8	5	2	11.5	11	6	13	1	No	No	No	No	No
	f	KIZ 062076	39.99	20.68	7.21	7.92	2.24	4.14	3.17	1.51	9	5	2	8.5	9	6	11	1	No	No	No	No	No
	m	KIZ 062077	36.86	18.8	6.48	7.28	2.11	3.83	2.91	1.4	8	5	3	9.5	9.5	6	15	1	No	No	No	No	No
	m	KIZ 062079	38.89	18.12	6.76	7.47	2.12	3.83	2.7	1.39	8	5	3	11	10	5	12	1	No	No	No	No	No
	f	KIZ 062080	40.87	20.94	7	7.85	2.29	4.18	3.01	1.24	8	5	2	10	10	6	11	1	No	No	No	No	No
	f	KIZ 062081	32.1	15.29	5.59	6.2	1.81	3.35	2.41	1.18	9	5	3	9	8.5	6	14	1	No	No	No	No	No
	f	KIZ 062072	31.42	16.58	5.28	6.22	1.7	3.24	2.32	1.06	7	5	2	9	9	6	13	1	No	No	No	No	No
	f	KIZ 062083	36.18	17.5	7.05	6.88	2.19	3.86	2.8	1.26	8	5	3	10	9.5	7	14	1	No	No	No	No	No
	f	KIZ 062084	40.72	19.66	6.67	7.76	2.26	3.87	2.84	1.41	9	5	2	9.5	10	6	12	1	No	No	No	No	No
	m	KIZ 062087	33.26	16.85	6.26	6.45	1.85	3.6	2.63	1.2	9	5	3	10	9	7	12	1	No	No	No	No	No
	f	KIZ 062088	35.94	17.42	6.14	6.96	2.09	3.48	2.63	1.32	9	5	3	10	10	6	11	1	No	No	No	No	No
