# Supplementary material for: A new species of Hemiphyllodactylus Bleeker, 1860 (Squamata, Gekkonidae) from Son La Province, Vietnam
Source: Zookeys. 2026 Feb 4;1268:163–88. doi: 10.3897/zookeys.1268.177040 (PMC12895182; doi:10.3897/zookeys.1268.177040)
Supplement: Supplementary material 3 — Summary statistics of morphometric and meristic characters [file zookeys-1268-163_article-177040__-s003.xlsx]

## Sheet: Sheet1
Supplementary material 3. Summary statistics of morphometric and meristic characters between Hemiphyllodactylus pakhaensis sp. nov. and closely related Hemiphyllodactylus species (H. simaoensis and H. menglianensis).
Statistic	SVL	TrunkL	HL	HW	ED	SnEye	NarEye	SnW	Chin	CN	IS	VS	DS	CloacS
H. pakhaensis sp. nov. (n=4)
Mean	34.87	17.83	8.25	6.18	02.02	3.21	2.62	1.34	8.75	3.25	2.75	8.00	15.25	1.00
SD	3.32	1.77	0.89	0.62	0.25	0.24	0.13	0.06	0.50	0.50	0.50	1.41	2.14	0.00
Lower	30.47	15.58	7.33	5.39	1.83	2.88	2.47	1.30	8	3	2	7	13	1
Upper	38.28	19.75	9.45	6.93	2.38	3.42	2.78	1.43	9	4	3	10	18	1
H. simaoensis (n=20)
Mean	35.15	17.51	6.27	6.84	1.98	3.55	2.62	1.30	8.35	5.00	2.55	6.10	12.35	1.00
SD	04.02	2.45	0.65	0.63	0.26	0.40	0.29	0.13	0.67	0.00	0.60	0.72	1.27	0.00
Lower	28.50	13.90	5.10	5.80	1.59	2.86	2.28	01.06	7	5	1	5	11	1
Upper	40.87	21.02	7.29	7.92	2.29	4.18	3.17	1.59	10	5	4	7	15	1
H. menglianensis (n=8)
Mean	37.21	19.18	10.24	6.68	2.44	04.08	2.45	1.51	9.00	4.75	2.75	8.25	16.63	1.00
SD	03.03	1.78	0.76	0.61	0.28	0.47	0.38	0.24	0.82	0.50	0.50	1.16	0.74	0.00
Lower	33.34	16.76	9.32	5.76	2.00	3.54	1.92	1.18	8	4	2	7	16	1
Upper	41.52	21.00	11.20	7.26	2.70	4.62	3.12	1.94	10	5	3	10	18	1
