# Supplementary material for: A new species of Hemiphyllodactylus Bleeker, 1860 (Squamata, Gekkonidae) from Son La Province, Vietnam
Source: Zookeys. 2026 Feb 4;1268:163–88. doi: 10.3897/zookeys.1268.177040 (PMC12895182; doi:10.3897/zookeys.1268.177040)
Supplement: Supplementary material 4 — Summary statistics and principal component analysis scores [file zookeys-1268-163_article-177040__-s004.xlsx]

## Sheet: Hemi_morp_noTL_PCA_summary
Supplementary material 4. Summary statistics and principal component analysis scores between Hemiphyllodactylus pakhaensis sp. nov. and closely related Hemiphyllodactylus species (H. simaoensis and H. menglianensis). Dim1–16 of theMFA based on the total evidence dataset. Abbreviations are in the Materials and methods.
	PC1	PC2	PC3	PC4	PC5	PC6	PC7	PC8	PC9	PC10	PC11	PC12	PC13	PC14	PC15
Standard deviation	2.36613	1.59638	1.2296	1.10759	0.999478	0.871635	0.777092	0.683745	0.565702	0.530683	0.475672	0.398259	0.388059	0.320264	0.211162
Proportion of Variance	0.37324	0.1699	0.10079	0.08178	0.0666	0.05065	0.04026	0.03117	0.02133	0.01877	0.01508	0.01057	0.01004	0.00684	0.00297
Cumulative Proportion	0.37324	0.54313	0.64393	0.72571	0.79231	0.84296	0.88322	0.91438	0.93572	0.95449	0.96958	0.98015	0.99019	0.99703	1
Eigenvalue	5.59856	2.54843	1.51191	1.22675	0.998956	0.759748	0.603872	0.467507	0.320019	0.281624	0.226264	0.158611	0.15059	0.102569	0.0445893
SVL	-0.0658642	0.187796	0.604412	-0.22807	-0.209543	0.131318	-0.384836	0.463513	-0.138505	-0.0583676	0.20562	-0.0083978	-0.116436	0.201061	-0.0067277
TrunkL	-0.327079	0.0359058	0.246618	0.31107	0.223286	-0.0442805	0.138931	-0.0693829	0.11247	0.465229	-0.115726	-0.455846	-0.0535664	0.442372	0.0968195
HL	-0.40754	0.0241489	0.0415987	-0.0628808	-0.0694454	-0.0472666	0.0701492	0.0383206	0.110943	-0.134289	0.0583906	-0.0143793	0.0214939	-0.33105	0.818647
HW	0.203582	0.392822	-0.0830862	0.322939	0.053795	-0.0657767	-0.325333	-0.392664	-0.428513	0.0750643	0.222668	0.0559544	-0.362204	-0.00343362	0.229418
ED	-0.334517	0.288323	-0.0895569	0.0573327	0.0379392	-0.0237121	-0.204757	-0.0495863	-0.132299	0.170311	0.328961	-0.12201	0.661511	-0.27579	-0.252998
SnEye	-0.220407	0.43049	-0.0793932	0.268004	-0.180381	-0.0124158	-0.0380015	0.180857	0.414795	-0.0419694	-0.20224	-0.0614853	-0.411365	-0.371902	-0.308375
NarEye	0.248439	-0.00616772	-0.0793217	0.00750138	-0.265085	-0.827377	0.00576025	0.217908	0.16863	0.19231	0.225374	-0.0351619	0.0434318	0.0743706	0.0684504
SnW	-0.300239	0.270068	-0.121073	-0.180594	-0.00778978	-0.310515	-0.248416	-0.211516	0.00214316	-0.409685	-0.436844	0.12627	0.148808	0.435593	-0.0144301
Chin	-0.174277	-0.159473	0.102162	-0.155726	-0.767909	0.0513547	0.121022	-0.47497	-0.123116	0.106465	0.00499481	-0.166964	-0.0834678	-0.0175924	-0.123583
CN	0.165251	0.333275	-0.143518	0.391493	-0.368939	0.282092	0.387056	0.207232	0.0106853	-0.165418	0.0905724	0.128331	0.280981	0.352671	0.15437
IS	-0.0368538	-0.00826452	-0.673139	-0.310292	-0.120927	0.26361	-0.304564	0.241992	0.0378066	0.260561	0.0412983	-0.258716	-0.132545	0.204366	0.128252
SL	0.133353	0.391875	0.0771296	-0.467603	0.183632	0.0846562	0.23544	-0.337073	0.454397	-0.0244136	0.406312	-0.0254631	-0.0739671	0.125308	-0.011338
IL	0.172394	0.41881	0.0559039	-0.368673	0.0239967	-0.0627184	0.345491	0.139845	-0.391197	0.32954	-0.450193	-0.0431385	0.0507098	-0.199915	0.060822
VS	-0.338517	-0.0233661	-0.178828	-0.0712966	0.139482	-0.172255	0.415364	0.188752	-0.421361	-0.354448	0.330675	-0.21385	-0.296072	0.0669623	-0.200292
DS	-0.384271	-0.0322518	-0.0689436	-0.0417014	0.00597574	-0.00835321	0.110376	0.0373231	-0.0218867	0.423648	0.11641	0.770343	-0.147936	0.13427	-0.0653579
MFA	Dim1	Dim2	Dim3	Dim4	Dim5	Dim6	Dim7	Dim8	Dim9	Dim10	Dim11	Dim12	Dim13	Dim14	Dim15	Dim16
Variance	1.937	1.32	0.557	0.482	0.351	0.23	0.192	0.144	0.1	0.09	0.067	0.053	0.042	0.029	0.012	0.01
Percent of variation	34.491	23.51	9.914	8.587	6.254	4.093	3.428	2.567	1.773	1.61	1.198	0.939	0.739	0.514	0.21	0.172
Cumulative percentof variation	34.491	58.001	67.915	76.503	82.756	86.85	90.278	92.845	94.618	96.228	97.426	98.364	99.104	99.617	99.828	100
